# Supplementary material for: MceG stabilizes the Mce1 and Mce4 transporters in Mycobacterium tuberculosis
Source: J Biol Chem. 2023 Jan 13;299(3):102910. doi: 10.1016/j.jbc.2023.102910 (PMC9947336; doi:10.1016/j.jbc.2023.102910)
Supplement: Supplemental table [file mmc1.xlsx]

## Sheet: Proteins
Checked	Protein FDR Confidence: Combined	Master	Accession	Description	Biological Process	Cellular Component	Molecular Function	Pfam IDs	Entrez Gene ID	Gene Symbol	Exp. q-value: Combined	Sum PEP Score	Coverage [%]	# Peptides	# PSMs	# Unique Peptides	# AAs	MW [kDa]	calc. pI	Sequest HT Score	# Peptides (by Search Engine): Sequest HT	Abundance Ratio: (ΔmceG/Comp)	Abundance Ratio: (WT/Comp)	Abundance Ratio: (ΔmceG/WT)	Abundance Ratio P-Value: (ΔmceG/Comp)	Abundance Ratio P-Value: (WT/Comp)	log2( ΔmceG/Comp)	log2( ΔmceG/WT)	Abundance Ratio P-Value: (ΔmceG/WT)	Abundances (Grouped): Comp	Abundances (Grouped): NA	Abundances (Grouped): ΔmceG	Abundances (Grouped): WT	Abundances (Grouped) CV [%]: Comp	Abundances (Grouped) CV [%]: ΔmceG	Abundances (Grouped) CV [%]: WT	Abundance: Comp Replicate 1	Abundance: Comp Replicate 2	Abundance: Comp Replicate 3	Abundance: Comp Replicate 4	Abundance: NA	Abundance: ΔmceG Replicate 1	Abundance: ΔmceG Replicate 2	Abundance: ΔmceG Replicate 3	Abundance: ΔmceG Replicate 4	Abundance: ΔmceG Replicate 5	Abundance: ΔmceG Replicate 6	Abundance: WT Replicate 1	Abundance: WT Replicate 2
TRUE	High	Master Protein	BAL64537.1	ribonucleotide ABC transporter ATP-bindingprotein [Mycobacterium tuberculosis str. Erdman = ATCC 35801]	transport		transporter activity;other molecular function	Pf00005	45424615	mceG	0	113.92	64	19	75	19	336	36.7	5.72	183.67	19	0.123	0.679	0.180375	1e-17	0.00743461	-3.02327	-2.47093	1e-17	122.6	179.1	15	83.3	5.12	16.75	1.88	2970.4	2884.2	2830	3483.9	12.9	425.2	425	381	319.3	455.4	264.2	1883.4	1668
TRUE	High	Master Protein	BAL64011.1	MCE-family protein [Mycobacterium tuberculosis str. Erdman = ATCC 35801]	cell adhesion;other biological processes	plasma membrane;other membranes;other cell component	cytoskeletal activity	Pf02470, Pf11887	886823	mce1A	0	104.349	45	15	43	15	454	47.8	5.35	127.32	15	0.141	0.631	0.222767	1e-17	0.00122931	-2.82623	-2.16639	1e-17	172.4	94.4	24.3	108.9	23.19	10.01	16.99	1659.6	1487.3	1381.4	1007.2	2.4	240.7	233	246.4	218.5	269.7	150.6	928.6	847.9
TRUE	High	Master Protein	BAL64747.1	cysteine synthase A [Mycobacterium tuberculosis str. Erdman = ATCC 35801]	other metabolic processes		other molecular function	Pf00291		cysK; cysK2	0	93.384	49	11	30	11	404	43.6	7.21	114.06	11	0.609	2.09	0.29146	5.48846e-09	3.58539e-09	-0.715486	-1.77863	1e-17	70.5	139.3	42.9	147.3	7.22	9.12	5.84	415.6	366.1	387.1	504.1	2.3	272.1	266.2	302.2	242.7	290.8	157.9	671.2	690.5
TRUE	High	Master Protein	BAL64016.1	MCE-family protein [Mycobacterium tuberculosis str. Erdman = ATCC 35801]		other membranes		Pf02470, Pf11887		mce1F	0	146.097	51	18	54	17	515	54	5.86	173.44	18	0.21	0.691	0.303398	1e-17	0.0107528	-2.25154	-1.72072	4.44089e-16	147	120.6	30.8	101.6	22.81	10.66	15.76	2090.1	1826.4	1724	1265.4	4.5	498.5	440	460.1	414.1	496.4	260.1	1188.4	1091.4
TRUE	High	Master Protein	BAL66200.1	NLP/P60 family protein [Mycobacterium tuberculosis str. Erdman = ATCC 35801]							0	9.051	10	3	6	3	280	30.1	10.65	12.15	3	0.238	0.751	0.316857	1e-17	0.049259	-2.07097	-1.6581	2.77556e-14	201.1	0	47.9	151	13.51	8.28	5.34	37.8	43.5	33.3	45.3	0	10.8	11.6	10.2	11.3	11	5.7	27.9	22.6
TRUE	High	Master Protein	BAL64015.1	MCE-family lipoprotein [Mycobacterium tuberculosis str. Erdman = ATCC 35801]	other biological processes			Pf02470	886804	lprK; mce1E	0	93.707	48	16	33	16	390	42.2	8.24	95.24	16	0.237	0.74	0.319795	1e-17	0.0424342	-2.07704	-1.64478	7.10543e-15	202.4	0	47.9	149.8	22.89	5.99	17.18	1919.6	1706.5	1551.5	1168.1	0	448.8	455.9	472.5	437.8	507.5	258.5	1167.1	1053.3
TRUE	High	Master Protein	BAL64013.1	MCE-family protein [Mycobacterium tuberculosis str. Erdman = ATCC 35801]	other biological processes	other cell component		Pf02470, Pf11887	886808	mce1C; mcelC	0	101.927	52	18	44	18	515	53.8	5.62	140.65	18	0.232	0.699	0.332447	1e-17	0.0140027	-2.1078	-1.5888	5.50671e-14	121.7	165	28.3	85.1	24.63	7.55	17.74	1842.6	1660.5	1533.6	1077	6.6	462.1	432.6	450.1	436.5	489.1	266.6	1036	1043.9
TRUE	High	Master Protein	BAL64012.1	MCE-family protein [Mycobacterium tuberculosis str. Erdman = ATCC 35801]	other biological processes	other membranes;other cell component	other molecular function	Pf02470, Pf11887	886810	mce1B	0	108.447	55	17	50	17	346	37.7	8.91	129.19	17	0.231	0.65	0.35524	1e-17	0.00261233	-2.11404	-1.49313	1.59806e-12	127.7	159.7	29.5	83	22.22	7.91	16.41	1942.7	1713.6	1558.1	1199.3	6.3	462.9	445.5	467.4	438.5	502.1	279.1	1006.1	968.5
TRUE	High	Master Protein	BAL67608.1	MCE-family protein [Mycobacterium tuberculosis str. Erdman = ATCC 35801]		other membranes;other cell component		Pf02470	45427480; 888376	mce4F	0	29.225	20	9	24	9	564	59.6	5.81	46.05	9	0.303	0.826	0.367242	1e-17	0.146995	-1.72261	-1.4452	7.29083e-12	187.9	0	57	155.1	7.3	8.94	17.66	109.4	110.1	96.4	113.5	0	38.3	33.8	35.9	37.6	39.8	22.9	81.6	63.3
TRUE	High	Master Protein	BAL67612.1	MCE-family protein [Mycobacterium tuberculosis str. Erdman = ATCC 35801]		other membranes;other cell component		Pf02470, Pf11887	45427484; 888349	mce4B	0	40.129	33	8	13	8	350	36.9	7.97	42.66	8	0.288	0.741	0.388954	1e-17	0.0325962	-1.79586	-1.36233	2.48766e-10	197.1	0	56.8	146.1	9.7	32.26	10.18	52.1	46.9	46.8	44.9	0	25	16.5	18.5	16.9	16.6	5.4	29	30.6
TRUE	High	Master Protein	BAL67613.1	MCE-family protein [Mycobacterium tuberculosis str. Erdman = ATCC 35801]		other membranes;other cell component		Pf02470, Pf11887	45427485; 888344	mce4A	0	24.201	18	6	12	6	400	42.4	7.93	22.21	6	0.331	0.839	0.394633	1e-17	0.201888	-1.5951	-1.34142	2.18499e-10	184.4	0	61	154.6	5.04	13.62	7.37	154.3	148.8	152.2	166.1	0	61.1	49	62.2	49	63.7	35.3	127.4	110.4
TRUE	High	Master Protein	BAL64009.1	integral membrane protein [Mycobacterium tuberculosis str. Erdman = ATCC 35801]	transport	plasma membrane;other membranes	transporter activity	Pf02405	45424137; 886816	yrbE1A	0	36.262	17	4	11	4	265	27.8	8.91	44.24	4	0.191	0.482	0.397298	1e-17	1.31987e-07	-2.38836	-1.33171	2.93843e-10	239.1	0	45.7	115.2	7.31	13.76	9.42	695.7	520.5	617.2	688.8	0	149.8	152.5	118.3	145.7	158.5	67.5	258.7	252.8
TRUE	High	Master Protein	BAL64014.1	MCE-family protein [Mycobacterium tuberculosis str. Erdman = ATCC 35801]	other biological processes	other membranes		Pf02470, Pf11887	886807	mce1D	0	109.973	36	15	41	15	530	56.5	5.14	115.81	15	0.27	0.665	0.406504	1e-17	0.00451124	-1.88897	-1.29866	7.99929e-10	206.7	0	55.9	137.4	20.61	6.49	14.88	1905.1	1662.5	1664.3	1235.9	0	542.9	512.7	536.5	551	622.6	321.6	1124.1	1013.9
TRUE	High	Master Protein	BAL67611.1	MCE-family protein [Mycobacterium tuberculosis str. Erdman = ATCC 35801]		other membranes;other cell component		Pf02470	45427483; 888354	mce4C	0	57.346	41	11	22	11	357	38.1	9.06	57.3	11	0.353	0.756	0.466636	1e-17	0.033025	-1.50226	-1.09963	1.93766e-07	189.7	0	66.9	143.4	4.68	8.9	8.16	302.1	262	261.8	283.5	0	118.9	108.2	112.1	108.7	124.4	68.2	215.1	198.9
TRUE	High	Master Protein	BAL67609.1	MCE-family lipoprotein [Mycobacterium tuberculosis str. Erdman = ATCC 35801]		plasma membrane;other membranes;other cell component		Pf02470	888364	lprN	0	54.534	28	9	17	9	384	41.3	5.12	50.79	9	0.372	0.793	0.469263	1e-17	0.0800326	-1.42663	-1.09153	2.40659e-07	184.8	0	68.7	146.5	8.84	4.71	6.75	347.1	293.7	284.2	293.7	0	127.9	128.6	135.7	134	154.3	71.6	244.8	216.1
TRUE	High	Master Protein	BAL66576.1	transmembrane protein [Mycobacterium tuberculosis str. Erdman = ATCC 35801]		other membranes					0	91.613	33	6	27	6	226	24.1	5.03	126.61	6	0.37	0.772	0.479386	1e-17	0.0503417	-1.4344	-1.06074	5.17952e-07	186.7	0	69.1	144.1	7.03	12.1	9.25	436.6	439.5	429.4	536.6	0	211.2	200.2	179.8	202.4	186.5	120.1	306.4	303.8
TRUE	High	Master Protein	BAL64010.1	integral membrane protein [Mycobacterium tuberculosis str. Erdman = ATCC 35801]		plasma membrane;other membranes		Pf02405		yrbE1B	0	19.573	14	2	15	2	298	31.2	7.39	37.54	2	0.296	0.604	0.489716	1e-17	0.000165376	-1.75633	-1.02998	1.09917e-06	210.6	0	62.3	127.1	5.78	11.77	2.63	528	524.6	508.9	624.6	0	179.9	179	189.3	188.6	205.8	130.4	291	273.7
TRUE	High	Master Protein	BAL64201.1	hypothetical protein ERDMAN_0385 [Mycobacterium tuberculosis str. Erdman = ATCC 35801]					45424313		0	96.325	62	12	41	12	270	30	5.39	146.52	12	1.349	2.57	0.524934	0.000584665	1.37668e-13	0.43189	-0.929791	1.0737e-05	56.5	122.2	76.2	145.2	1.94	4.64	5.38	630.7	529.7	539	639.3	3.6	893.7	947.4	941.5	955.8	963.9	484.6	1298.1	1214.4
TRUE	High	Master Protein	BAL64097.1	heat shock protein [Mycobacterium tuberculosis str. Erdman = ATCC 35801]	stress response;other biological processes			Pf00011	886667	acr2; hsp	0	54.508	60	9	23	9	159	17.8	5.43	61.32	9	1.272	2.4	0.529661	0.00406154	5.8773e-12	0.347099	-0.916859	1.4418e-05	42.1	203.4	53.5	101	6.65	23.13	16	447.1	351.1	412.1	436.4	5.7	670.1	667.5	565.7	468.5	716.6	225.9	787.5	759.3
TRUE	High	Master Protein	BAL65070.1	methylcitrate synthase [Mycobacterium tuberculosis str. Erdman = ATCC 35801]	other metabolic processes;other biological processes	other cell component	other molecular function	Pf00285	45425104; 888949	gltA-3; gltA1; prpc; prpC	0	33.629	27	8	10	8	393	42.9	8.43	26.76	8	0.875	1.652	0.529942	0.150526	0.00139973	-0.192645	-0.916094	1.65987e-05	113.4	0	99.3	187.3	11.87	12.08	9.96	37.8	27.6	36.2	34.7	0	35.2	36.5	33.6	29.9	33.5	19.4	43.6	39.5
TRUE	High	Master Protein	BAL64720.1	hypothetical protein ERDMAN_0909 [Mycobacterium tuberculosis str. Erdman = ATCC 35801]			other molecular function	Pf09995			0.002	4.305	7	2	2	2	360	41.2	9.36	1.92	2	0.731	1.372	0.532481	0.00406576	0.0880362	-0.452057	-0.909197	2.77903e-05	128.9	0	94.2	176.9	8.37	9.44	11.51	17.2	12.4	13.6	17	0	13.6	11	12.5	13	14.1	7.5	20.4	16.8
TRUE	High	Master Protein	BAL65912.1	hypothetical protein ERDMAN_2119 [Mycobacterium tuberculosis str. Erdman = ATCC 35801]		other membranes			45425896; 885352		0	21.08	25	3	9	3	126	14.2	11.03	22.65	3	0.898	1.677	0.535332	0.231525	0.00172285	-0.155213	-0.901494	2.39925e-05	111.9	0	100.5	187.6	5.43	15.05	13.8	26.1	20.9	21.7	27.9	0	27	26.3	24.1	28.4	23.5	10.6	36.1	35.6
TRUE	High	Master Protein	BAL64206.1	HSP-70 cofactor [Mycobacterium tuberculosis str. Erdman = ATCC 35801]	stress response;other biological processes	other cell component	other molecular function	Pf01025	45424317; 886497	grpE	0	70.79	47	10	23	10	235	24.5	4.58	78.94	10	0.893	1.626	0.548847	0.166204	8.91891e-06	-0.163268	-0.865523	4.23223e-05	113.7	0	101.5	184.8	13.14	11.1	12.28	307.9	205.2	211.1	284.5	0	237.4	274.5	244.9	257.5	322.1	125.4	398.6	304.4
TRUE	High	Master Protein	BAL63889.1	endo-1,4-beta-glucanase [Mycobacterium tuberculosis str. Erdman = ATCC 35801]	other metabolic processes	other membranes	other molecular function	Pf01341		celA1	0	18.393	24	5	9	5	350	36.4	5.63	23.21	5	0.481	0.875	0.549753	1e-17	0.339837	-1.05589	-0.863146	4.41043e-05	169.8	0	81.7	148.5	4.38	12.45	9.25	206.8	172.5	181.5	195.6	0	113.6	113.2	102.5	114.9	93.2	56.1	149.5	142.8
TRUE	High	Master Protein	BAL64880.1	hypothetical protein ERDMAN_1074 [Mycobacterium tuberculosis str. Erdman = ATCC 35801]	other biological processes	other cell component	nucleic acid binding activity;other molecular function	Pf02583	885312	csor; csoR; csoR_2	0	33.488	36	3	14	3	119	12.8	6.68	48.85	3	0.632	1.135	0.557103	5.05236e-08	0.300365	-0.662004	-0.843984	6.45263e-05	144.6	0	91.4	164.1	10.1	12.1	4.38	156.2	135.7	135.7	195.4	0	94.4	89.3	102.7	120.8	125.7	69.8	140	130.4
TRUE	High	Master Protein	BAL65441.1	invasion protein [Mycobacterium tuberculosis str. Erdman = ATCC 35801]				Pf00877			0	20.588	15	4	8	4	446	46.9	6.43	18.72	4	0.934	1.672	0.558659	0.420905	0.000660757	-0.0985055	-0.83996	6.81088e-05	110.9	0	103.6	185.5	6.34	6.32	7.45	41.9	32.4	35.5	44.5	0	40.3	43.1	46.2	42.9	41.8	21.6	58.8	54.3
TRUE	High	Master Protein	BAL67067.1	ketol-acid reductoisomerase [Mycobacterium tuberculosis str. Erdman = ATCC 35801]	other metabolic processes		other molecular function	Pf01450, Pf07991	887483	ilvC	0	184.013	55	16	173	16	337	36.5	5.12	502.39	16	0.944	1.665	0.566893	0.57967	3.93959e-05	-0.0831412	-0.818851	0.000106856	60.9	180.1	57.5	101.5	1.74	2.63	2.43	1647.5	1484.8	1489.1	1698.3	13.4	1665.3	1667.2	1778.1	1843.4	1828	904.1	2268	2202.3
TRUE	High	Master Protein	BAL65836.1	NADH dehydrogenase [Mycobacterium tuberculosis str. Erdman = ATCC 35801]		other membranes	other molecular function	Pf07992		ndh	0	51.89	35	12	36	12	446	47.6	9	86.18	12	0.717	1.251	0.573394	0.000158925	0.0499676	-0.479955	-0.8024	0.000145476	89.5	134.4	64.2	112	9.35	4.61	3.11	426.7	463.3	415.5	531.4	2	371.1	379	399.5	377.2	411.6	200.6	527.9	463.1
TRUE	High	Master Protein	BAL67102.1	hypothetical protein ERDMAN_3325 [Mycobacterium tuberculosis str. Erdman = ATCC 35801]	other metabolic processes		other molecular function	Pf08241	888517		0	105.785	49	12	36	12	327	36	5.97	116.25	12	0.784	1.364	0.575043	0.00549045	0.0101996	-0.351074	-0.798258	0.000158156	127	0	99.7	173.3	3.78	5.51	10.93	380.6	343.5	368.1	422	0	340.9	325.8	352.4	333.8	367.7	193.6	524.4	470.9
TRUE	High	Master Protein	BAL65068.1	transcriptional regulator [Mycobacterium tuberculosis str. Erdman = ATCC 35801]	other biological processes		nucleic acid binding activity	Pf01381, Pf06114, Pf09856			0	31.907	21	7	11	7	453	50.2	6.6	30.94	7	1.075	1.85	0.58072	0.420664	1.9446e-06	0.104337	-0.784085	0.000206707	101.9	0	109.5	188.6	8.72	8.14	10.47	101	108.4	95.5	112.2	0	111.2	120.6	135.1	124.6	136.3	79.5	183.6	131.7
TRUE	High	Master Protein	BAL66410.1	salicylate synthase [Mycobacterium tuberculosis str. Erdman = ATCC 35801]	other metabolic processes;stress response;other biological processes		other molecular function	Pf00425	885823	mbtI	0	26.24	21	7	9	7	450	48.7	5.34	23.58	7	0.786	1.349	0.582751	0.0290389	0.124686	-0.347399	-0.77905	0.00042676	127.6	0	100.3	172.1	13.42	12.69	17.58	11.6	13.5	11.2	12.4	0	8.1	11.8	11.8	11.8	10.8	5.1	15.6	12.8
TRUE	High	Master Protein	BAL67340.1	transmembrane alkane 1-monooxygenase [Mycobacterium tuberculosis str. Erdman = ATCC 35801]	other metabolic processes	plasma membrane;other membranes	other molecular function	Pf00487	888690	alkB	0	32.759	20	7	16	7	416	47	9.13	46.53	7	0.767	1.297	0.591366	0.00117578	0.0370825	-0.382702	-0.757877	0.0003343	130.6	0	100.1	169.3	5.51	7.53	7.8	163.8	155.2	142.3	186.9	0	132.9	120	159.1	151.5	167.6	75.6	170.5	154.4
TRUE	High	Master Protein	BAL64202.1	transcriptional regulator [Mycobacterium tuberculosis str. Erdman = ATCC 35801]					45424314; 886500	mosR	0	53.111	51	8	21	8	217	24.2	5.53	67.23	8	1.29	2.175	0.59312	0.000956311	2.61434e-10	0.367371	-0.753605	0.000360018	23.5	295.3	30.3	51	2.31	2.66	5.62	163.4	150.5	151.9	173.9	5.8	232.1	234.2	248.1	248.7	254.9	129.4	313.1	283.3
TRUE	High	Master Protein	BAL66631.1	preprotein translocase subunit [Mycobacterium tuberculosis str. Erdman = ATCC 35801]	transport	plasma membrane;other membranes		Pf02699	45426590; 887346	yajC	0	35.07	37	4	13	4	115	13	4.48	45.53	4	0.953	1.602	0.594884	0.566833	0.000128104	-0.0694519	-0.74932	0.000390877	112.5	0	107.2	180.2	11.47	7.41	11.84	139.4	149.5	134.3	187.9	0	140.8	177.2	188.8	173.9	184.8	88.2	272.2	194.2
TRUE	High	Master Protein	BAL65091.1	hypothetical protein ERDMAN_1288 [Mycobacterium tuberculosis str. Erdman = ATCC 35801]	other metabolic processes		nucleic acid binding activity;other molecular function	Pf01844, Pf02720			0	27.199	13	5	7	5	499	54.5	6.93	20.94	5	0.91	1.526	0.595948	0.279415	0.00489039	-0.136062	-0.746743	0.000393854	116.4	0	105.9	177.7	6.44	10.51	6.57	43.6	43.3	42.3	45.3	0	44.6	42.7	50.5	49.2	45.1	19.6	59.3	52.9
TRUE	High	Master Protein	BAL64159.1	integral membrane protein [Mycobacterium tuberculosis str. Erdman = ATCC 35801]		other membranes		Pf01569	45424275; 886583		0	10.852	10	2	6	2	238	25.6	9.89	18.63	2	0.757	1.265	0.598444	0.00115801	0.0721841	-0.401635	-0.740712	0.000458091	132.3	0	100.2	167.4	7.15	9.6	6.12	126.5	99.9	109.1	141.2	0	109.5	119.1	105.9	110	106.7	56.2	142.8	122.2
TRUE	High	Master Protein	BAL64908.1	putative serine rich protein [Mycobacterium tuberculosis str. Erdman = ATCC 35801]				Pf09723	45424960; 885350		0	32.012	59	5	18	5	110	11.5	8.75	37.83	5	1.08	1.793	0.602047	0.338472	4.25911e-07	0.111031	-0.732052	0.000531926	35.8	261.4	38.6	64.2	7.76	5.33	12.76	327.3	283	247.6	303.1	6.1	312.2	360.3	400.3	368.8	401.1	190.1	486.5	425.2
TRUE	High	Master Protein	BAL65069.1	hypothetical protein ERDMAN_1266 [Mycobacterium tuberculosis str. Erdman = ATCC 35801]	other metabolic processes		other molecular function	Pf03972, Pf19305		prpD	0	39.034	28	10	14	10	505	55.1	6.35	39.74	10	0.904	1.498	0.6035	0.212757	0.000689638	-0.145605	-0.728574	0.000560598	47.2	239.5	42.6	70.7	2.15	7.1	8.81	260.5	219.8	226.4	258.8	3.5	249.5	232.9	267.3	240.7	244.8	139	289.6	293.2
TRUE	High	Master Protein	BAL67068.1	acetolactate synthase 3 regulatory subunit [Mycobacterium tuberculosis str. Erdman = ATCC 35801]	other metabolic processes;other biological processes	cytosol	enzyme regulator activity;other molecular function	Pf01842, Pf10369	45426992; 887226	ilvH; ilvN	0	74.125	72	10	35	10	168	18.2	8.16	114.47	10	1.087	1.799	0.60423	0.306879	2.6447e-06	0.120352	-0.726831	0.000579425	80.8	86	87.8	145.4	0.72	4.46	2.87	726.3	638.7	635.6	752.2	2.1	797.6	878.7	864	879.7	922.8	490.3	1179.9	1008.1
TRUE	High	Master Protein	BAL64975.1	oxidoreductase [Mycobacterium tuberculosis str. Erdman = ATCC 35801]			other molecular function	Pf00106	887146	acr1_4	0	40.14	34	8	11	8	301	32.5	10.58	29.78	8	0.802	1.319	0.608273	0.00724017	0.0130678	-0.318326	-0.71721	0.000686561	43.7	263.5	35.1	57.7	9.4	5.73	9.35	286.8	263.1	215.2	272.6	4.5	226.4	249	248.9	258	234.1	128.7	318.5	311.7
TRUE	High	Master Protein	BAL67610.1	MCE-family protein [Mycobacterium tuberculosis str. Erdman = ATCC 35801]		other cell component		Pf02470, Pf11887	888361	mce4D	0	24.337	22	8	11	8	451	47.2	4.86	26.79	8	0.485	0.792	0.613121	1e-17	0.0951066	-1.04394	-0.705757	0.000831928	175.6	0	85.3	139.1	6.9	10.45	8.68	132.7	116.2	129.5	128.9	0	73	69.1	71.4	70.9	62.1	40.2	83.4	81.3
TRUE	High	Master Protein	BAL65212.1	HIT-like protein [Mycobacterium tuberculosis str. Erdman = ATCC 35801]			other molecular function	Pf01230			0	15.849	33	3	4	3	141	15.4	8.25	14.08	3	1.123	1.826	0.615006	0.260226	1.27192e-05	0.167358	-0.701327	0.000902864	101.3	0	113.8	185	1	8.24	1.95	61.3	54.4	53.8	64.5	0	77	77.3	76	72.3	84.3	38	95	88.7
TRUE	High	Master Protein	BAL64611.1	hypothetical protein ERDMAN_0799 [Mycobacterium tuberculosis str. Erdman = ATCC 35801]	other metabolic processes		other molecular function	Pf04072	45424691; 888552		0	62.174	38	8	19	7	367	40.9	5.73	57.88	8	0.788	1.257	0.626959	0.00636571	0.0945318	-0.343732	-0.673556	0.00142473	131.4	0	103.5	165.1	3.27	12.24	8.91	74.9	69.5	70.2	84.4	0	71.3	76.8	72.3	61.3	72.1	34.6	84.8	84.7
TRUE	High	Master Protein	BAL65138.1	hypothetical protein ERDMAN_1335 [Mycobacterium tuberculosis str. Erdman = ATCC 35801]							0	34.594	32	5	13	5	271	29.8	8.76	36.44	5	0.738	1.175	0.627746	0.000327931	0.209177	-0.438307	-0.671746	0.00147789	137.3	0	101.3	161.4	5.81	10.32	12.84	133.8	116.7	132.4	138.8	0	114.3	110	104.9	105.6	124.8	52.3	134.8	121.4
TRUE	High	Master Protein	BAL64199.1	L-asparagine ABC transporter permease [Mycobacterium tuberculosis str. Erdman = ATCC 35801]	transport	plasma membrane;other membranes		Pf00324	886530	ansP2; pheP	0	13.073	7	4	9	4	487	52.2	9.29	17.45	4	0.873	1.39	0.628141	0.180151	0.0747719	-0.195946	-0.67084	0.0022576	122.6	0	107	170.4	13.44	19.94	17.03	16.7	11	12.2	13.5	0	12.7	11.3	15.8	12.2	16.3	4.7	15.8	14.4
TRUE	High	Master Protein	BAL65761.1	integral membrane protein [Mycobacterium tuberculosis str. Erdman = ATCC 35801]		other membranes		Pf14362	885829		0	25.688	14	6	8	6	597	63.5	6.89	22.92	6	0.951	1.513	0.628536	0.517559	0.00157978	-0.0724828	-0.669934	0.00152381	115.5	0	109.8	174.7	10.44	12.17	11.61	91.6	68.6	87.1	85.3	0	82.9	104.1	78.9	89.7	99.3	49.1	111.6	103.1
TRUE	High	Master Protein	BAL63984.1	hypothetical protein ERDMAN_0167 [Mycobacterium tuberculosis str. Erdman = ATCC 35801]	other metabolic processes		other molecular function	Pf04072			0	24.04	28	5	10	5	317	34.4	5.41	34.99	5	0.926	1.474	0.628536	0.36132	0.006668	-0.110916	-0.669934	0.00152609	117.6	0	109	173.4	9.07	8.98	3.72	61	46.4	55.5	68.6	0	59.2	66.2	63.8	61.3	77.3	32.1	81.4	69.7
TRUE	High	Master Protein	BAL67069.1	acetolactate synthase 1 catalytic subunit [Mycobacterium tuberculosis str. Erdman = ATCC 35801]	other metabolic processes	other cell component	other molecular function	Pf00205, Pf02775, Pf02776	887286	ilvB; ilvB1	0	165.394	38	16	49	16	618	66.1	6.52	168.98	16	1.066	1.683	0.633312	0.417594	2.73423e-05	0.0922074	-0.659011	0.00182474	79.8	100.9	85.1	134.3	3.9	4.91	3.86	572.1	541.8	532.9	652.1	2.1	694.1	711	736.5	761.8	723.8	361.2	882.7	793.8
TRUE	High	Master Protein	BAL67512.1	co-chaperonin [Mycobacterium tuberculosis str. Erdman = ATCC 35801]	stress response;other biological processes	other cell component	other molecular function	Pf00166	45427414; 887583	groES; groS	0	231.421	100	14	713	14	100	10.8	4.7	1747.52	14	1.06	1.657	0.639386	0.458941	4.57456e-05	0.0840643	-0.645241	0.0022614	69.8	140.4	74	115.7	3.23	6.06	4.33	8331	6754.4	7116.4	8407.9	44.1	9368.5	9957.7	9433.9	9941.2	10028.3	4913.3	11693.9	9460.8
TRUE	High	Master Protein	BAL66463.1	PPE family protein [Mycobacterium tuberculosis str. Erdman = ATCC 35801]		other cell component		Pf00823	45426420; 885945	PPE41	0.001	4.655	9	2	3	2	194	21.9	4.93	2.3	2	1.146	1.788	0.640615	0.232627	0.000126714	0.196607	-0.642471	0.00227687	101.7	0	116.5	181.8	5.52	11.25	13	37.7	36.8	34.7	38.7	0	44.8	45.7	51.8	48.7	56.6	20.2	58.5	50.8
TRUE	High	Master Protein	BAL64026.1	hypothetical protein ERDMAN_0209 [Mycobacterium tuberculosis str. Erdman = ATCC 35801]				Pf10979	886806		0	33.669	26	6	9	6	249	26.8	10.49	35.53	6	0.849	1.321	0.642674	0.0478598	0.0206777	-0.236164	-0.637842	0.00253584	126.2	0	107.1	166.7	3.59	7.71	8.62	204.9	168.3	184.7	213.6	0	178.5	201.1	185.3	196.9	201.6	117	219.9	208.7
TRUE	High	Master Protein	BAL65427.1	nitrogen fixation related protein [Mycobacterium tuberculosis str. Erdman = ATCC 35801]	cell organization and biogenesis;other metabolic processes;other biological processes	other cell component	other molecular function	Pf01592	45425443; 886569	nifU	0	34.166	47	5	9	5	162	17.7	5.06	31.66	5	0.936	1.456	0.643087	0.426056	0.00352022	-0.0954196	-0.636915	0.00257565	47.3	239.6	44.3	68.8	3.52	5.94	11.82	122.1	108.8	115.6	125.4	1.7	117.5	119.5	132.6	130.2	144.5	60.8	161.1	142.7
TRUE	High	Master Protein	BAL65647.1	ABC transporter ATP-binding protein [Mycobacterium tuberculosis str. Erdman = ATCC 35801]	transport;other biological processes		transporter activity;other molecular function	Pf00005	45425656; 885678	ybhF	0	10.22	15	3	6	3	255	27.5	7.34	13.87	3	0.895	1.381	0.648508	0.220161	0.0381203	-0.16004	-0.624803	0.00329335	122.1	0	109.3	168.6	14.29	14.55	13.84	40.3	29	41.7	41.1	0	38.8	32.4	32.6	43.9	50	20.1	46.9	45.4
TRUE	High	Master Protein	BAL67511.1	chaperonin [Mycobacterium tuberculosis str. Erdman = ATCC 35801]	cell organization and biogenesis;DNA metabolism;other metabolic processes;stress response;other biological processes	cytosol;other cell component	nucleic acid binding activity;other molecular function	Pf00118	45427413; 887877	groEL; groEL1; groEL2; groL	0	489.357	75	31	514	30	539	55.8	5.12	1407.94	31	1.026	1.557	0.659196	0.704122	0.000315259	0.0370307	-0.601221	0.00441971	76.1	127.3	78.1	118.5	1.27	4.35	1.34	6171.8	5520	5628.9	6469.7	28.5	6850	7060.3	7159.6	7635.5	7316.2	3628	8246.7	7478.2
TRUE	High	Master Protein	BAL64284.1	metal cation transporter P-type ATPase [Mycobacterium tuberculosis str. Erdman = ATCC 35801]		plasma membrane;other membranes	other molecular function	Pf00122, Pf00689, Pf00702		ctpH	0	70.935	15	17	26	17	1539	159.6	8.15	67.76	17	0.844	1.276	0.661376	0.0392314	0.035711	-0.244685	-0.596458	0.00476786	52	237.7	43.9	66.4	5.42	7.62	6.65	200	200.4	192	226.3	2.7	187.9	179.7	236.7	203.2	211.8	117.9	228.5	214.1
TRUE	High	Master Protein	BAL64427.1	ubiquinone/menaquinone biosynthesismethyltransferase [Mycobacterium tuberculosis str. Erdman = ATCC 35801]	other metabolic processes		other molecular function	Pf01209	887591	menG; menH; ubiE	0	15.82	27	5	12	5	234	25.3	9.98	23.4	5	0.827	1.246	0.66357	0.0179109	0.0710327	-0.274041	-0.591679	0.00510293	130.2	0	107.6	162.2	0.63	7.48	5.19	166.1	145.4	145.3	171.7	0	153.9	157.9	147	151.3	156.3	83.2	187.2	164.3
TRUE	High	Master Protein	BAL67298.1	ATP-dependent RNA helicase RhlE [Mycobacterium tuberculosis str. Erdman = ATCC 35801]	cell organization and biogenesis	cytosol	nucleic acid binding activity;other molecular function	Pf00270, Pf00271	45427204; 888840	deaD-2; rhlE	0	56.063	26	11	21	11	527	56.7	9.01	57.34	11	0.882	1.328	0.664452	0.152485	0.00816362	-0.181149	-0.589763	0.00525774	41.5	266.7	36.6	55.2	6.34	4.51	5.61	336.8	338.1	300.7	373.5	6.1	300.9	332.7	335.8	367.9	352.6	195.6	392.2	366.6
TRUE	High	Master Protein	BAL66272.1	hypothetical protein ERDMAN_2481 [Mycobacterium tuberculosis str. Erdman = ATCC 35801]				Pf11343	45426239		0	8.316	16	2	2	2	170	18	5.21	5.73	2	1.04	1.565	0.664452	0.898821	0.0217363	0.0565835	-0.589763	0.00808205	110.9	0	115.4	173.6	8.55	7.87	12.63	11.5	9.5	10.6	10.2	0	12.4	11.3	13.2	11.6	14.4	6.9	11.3	12
TRUE	High	Master Protein	BAL65425.1	ABC transporter ATP-binding protein [Mycobacterium tuberculosis str. Erdman = ATCC 35801]			other molecular function	Pf00005	45425441; 886571	sufC; yurY	0	123.433	72	14	51	14	266	28.8	6.14	174.61	14	0.881	1.321	0.667111	0.184836	0.018449	-0.182786	-0.584	0.00570613	60.8	205.3	53.6	80.3	8.52	7.96	7.34	818.2	865.7	874.3	988	8.9	950.6	996.1	963.9	999.7	900.1	502.2	1087.3	1020.5
TRUE	High	Master Protein	BAL67509.1	hypothetical protein ERDMAN_3736 [Mycobacterium tuberculosis str. Erdman = ATCC 35801]							0	18.368	27	5	9	5	263	27.3	10.27	24.46	5	0.921	1.352	0.681199	0.35138	0.0775167	-0.118727	-0.553852	0.010098	122.2	0	112.5	165.2	7.82	13.71	10.87	24.2	21.5	22.5	29.8	0	19	22.1	31.6	26.4	27.4	15.2	28.9	26.1
TRUE	High	Master Protein	BAL67335.1	thymidylate kinase [Mycobacterium tuberculosis str. Erdman = ATCC 35801]	other metabolic processes		kinase activity;other molecular function	Pf02223		tmk	0	10.039	14	3	3	3	214	22.6	7.52	7.53	3	0.916	1.345	0.681199	0.291544	0.0144389	-0.12658	-0.553852	0.00876568	47.3	245.8	43.3	63.6	6.23	6.53	2.53	173.6	169.8	166.4	210.1	2.7	168.1	191.1	198.7	204	185.5	112.5	212.2	198.4
TRUE	High	Master Protein	BAL65080.1	integral membrane protein [Mycobacterium tuberculosis str. Erdman = ATCC 35801]	protein metabolism;other metabolic processes	other membranes	other molecular function	Pf02517			0	11.151	15	3	6	3	240	25.6	11.44	14.18	3	0.83	1.209	0.686813	0.0341462	0.181569	-0.268817	-0.54201	0.0102978	131.6	0	109.3	159.1	7.77	4.68	1.97	66.1	66.4	70.7	78.8	0	61.1	67	70.1	76.7	80.1	36.5	76.7	71.9
TRUE	High	Master Protein	BAL67358.1	hypothetical protein ERDMAN_3584 [Mycobacterium tuberculosis str. Erdman = ATCC 35801]							0	14.828	22	4	6	4	246	25.5	4.94	9.68	4	0.917	1.328	0.690608	0.362968	0.142105	-0.125006	-0.534062	0.0148441	123.2	0	113	163.7	15.91	13.56	10.42	13.3	13.4	10.2	11.2	0	10.8	12.6	15	14.8	11.4	5.7	14.8	11
TRUE	High	Master Protein	BAL65423.1	hypothetical protein ERDMAN_1627 [Mycobacterium tuberculosis str. Erdman = ATCC 35801]	cell organization and biogenesis;protein metabolism;DNA metabolism;other metabolic processes		other molecular function	Pf01458, Pf19295		sufB	0	161.678	40	28	52	28	846	94.1	6.39	141.5	28	1.004	1.453	0.691085	0.906291	0.00211707	0.00575927	-0.533065	0.0116525	115.7	0	116.2	168.1	3.12	6.65	5.07	465.4	427.5	415.8	517.9	0	460.2	532.7	554.4	519	621.3	280.9	615.2	537.7
TRUE	High	Master Protein	BAL64328.1	isocitrate lyase [Mycobacterium tuberculosis str. Erdman = ATCC 35801]	other metabolic processes;stress response;other biological processes	non-structural extracellular	other molecular function	Pf00463	45424429; 886291	aceA; aceA_1; icl; icl1	0	90.755	41	13	27	13	428	47.1	5.15	88.51	13	0.927	1.337	0.693001	0.370901	0.0103246	-0.109359	-0.529071	0.0123363	122.5	0	113.6	163.9	4.19	9.77	9.56	274.4	240.5	259	275.4	0	261.5	282.6	303.7	266.6	294.1	123.6	297.6	284
TRUE	High	Master Protein	BAL64395.1	transmembrane protein [Mycobacterium tuberculosis str. Erdman = ATCC 35801]	cell organization and biogenesis	other membranes		Pf05140			0	38.757	23	9	12	9	541	58.3	9.33	28.6	9	0.798	1.152	0.693001	0.0061721	0.25154	-0.325539	-0.529071	0.0122399	135.6	0	108.2	156.2	9.21	5.35	14.25	167.9	119.7	139.4	150.2	0	133.7	124.4	138	133.3	145.1	68.6	157.1	153.8
TRUE	High	Master Protein	BAL67910.1	hypothetical protein ERDMAN_4146 [Mycobacterium tuberculosis str. Erdman = ATCC 35801]	cell organization and biogenesis;other biological processes	other cell component	other molecular function	Pf10759	886115	bpa	0	18.334	38	6	9	6	174	18.9	4.68	20.32	6	1.108	1.6	0.693001	0.212897	0.000251958	0.147958	-0.529071	0.0122252	107.9	0	119.6	172.6	12.66	31.49	12.08	120	104	129.1	113.7	0	180	188.2	131.1	177.3	123.5	45	166.9	128.2
TRUE	High	Master Protein	BAL67894.1	hypothetical protein ERDMAN_4127 [Mycobacterium tuberculosis str. Erdman = ATCC 35801]					886099		0	52.453	39	6	14	6	274	30	5.41	41.48	6	1.184	1.705	0.694444	0.175105	0.00306726	0.243669	-0.526069	0.0159256	102.8	0	121.8	175.4	15.58	15.14	19.11	19.1	14.6	12.5	14.4	0	22	23.1	18.4	23	18.7	9.9	16.9	20.7
TRUE	High	Master Protein	BAL66176.1	S-adenosyl-methyltransferase [Mycobacterium tuberculosis str. Erdman = ATCC 35801]	RNA metabolism OR transcription;other metabolic processes	other cell component	other molecular function	Pf01795		mraW; rsmH	0	73.904	52	12	28	12	344	37.1	8.05	94.88	12	0.892	1.284	0.694927	0.162956	0.0387325	-0.164884	-0.525067	0.0130092	125.9	0	112.4	161.7	2.32	4.5	4.99	221.2	199.6	195.4	241.1	0	201.3	201.8	238.7	216.2	236.8	122.6	235.2	200.9
TRUE	High	Master Protein	BAL63965.1	transmembrane protein [Mycobacterium tuberculosis str. Erdman = ATCC 35801]		other membranes		Pf06912	45424094; 886878		0.001	4.846	10	2	3	2	259	27.5	8.48	6.65	2	1.038	1.491	0.696379	0.80943	0.00791335	0.0538064	-0.522056	0.0135663	113.3	0	117.7	169	7.7	14.53	24.53	43.8	40.2	44	54.2	0	51	55.7	55.4	53.6	59.3	20.2	51.6	56.9
TRUE	High	Master Protein	BAL67070.1	low molecular weight protein antigen 6 [Mycobacterium tuberculosis str. Erdman = ATCC 35801]		other membranes		Pf10756		cfp6	0	6.535	14	2	2	2	125	13.5	11.34	5.31	2	1.076	1.538	0.69979	0.502601	0.00190417	0.105678	-0.515006	0.0147005	110.7	0	119.1	170.2	4.87	6.5	9.37	62.9	56.7	60.9	64	0	69.4	64.1	84.9	80.1	79.6	42.7	83	81.4
TRUE	High	Master Protein	BAL66766.1	GTP-binding protein [Mycobacterium tuberculosis str. Erdman = ATCC 35801]		other cell component	other molecular function	Pf01926, Pf13167, Pf16360		hflX	0	39.293	29	10	17	10	476	51.3	6.57	41	10	0.836	1.194	0.70028	0.0293639	0.121313	-0.258425	-0.513996	0.0149821	132	0	110.4	157.6	3.61	5.25	5.25	216.8	191.4	180	229.1	0	191.6	183.4	215.2	209.3	193.3	109.4	221.2	194.3
TRUE	High	Master Protein	BAL66977.1	hypothetical protein ERDMAN_3198 [Mycobacterium tuberculosis str. Erdman = ATCC 35801]			nucleic acid binding activity;other molecular function	Pf04851			0	6.374	6	3	3	3	602	65.7	9.09	4.07	3	0.857	1.224	0.70028	0.136321	0.316132	-0.222633	-0.513996	0.0199545	129.8	0	111.3	158.9	15.6	22.94	27.39	13	14.3	10.1	13.3	0	8.8	14.4	14.7	15.8	9.8	5.6	16.9	12.2
TRUE	High	Master Protein	BAL64299.1	chaperonin [Mycobacterium tuberculosis str. Erdman = ATCC 35801]	stress response;other biological processes	non-structural extracellular;cytosol;other cell component	other molecular function	Pf00118	45424401; 886354	groEL; groEL2; groL; groL2	0	1387.55	91	56	3266	55	540	56.7	4.92	9450.21	56	1.058	1.51	0.700771	0.469752	0.000750515	0.0813396	-0.512985	0.0151774	71.3	145.7	75.4	107.6	0.61	4.6	2.63	39983.2	35413.4	35625.4	41487.7	223.4	45690.7	47235.7	47023.7	49724.6	49610.9	24012.4	54437.2	46457.4
TRUE	High	Master Protein	BAL67703.1	transcription factor [Mycobacterium tuberculosis str. Erdman = ATCC 35801]	stress response;other biological processes			Pf02559	64258344; 887854	carD	0	76.992	74	11	36	10	162	17.9	5.67	96.36	11	0.84	1.188	0.706714	0.0604058	0.119363	-0.251539	-0.500802	0.0178021	94.9	112.5	79.7	112.8	6.01	5.78	4.85	650	572.6	510.1	677.9	2.1	548	598	627.3	589	700	315.3	695	574.1
TRUE	High	Master Protein	BAL64081.1	transmembrane protein [Mycobacterium tuberculosis str. Erdman = ATCC 35801]		other membranes	other molecular function	Pf11847			0	7.758	2	2	3	2	1390	145	9.45	9.33	2	0.805	1.139	0.706714	0.0458713	0.542574	-0.312939	-0.500802	0.0230369	135.9	0	109.4	154.8	12.17	22.44	14.01	14.5	9.7	12.8	13.6	0	10.7	17.4	12.5	10.5	13.4	6.6	15.6	12.1
TRUE	High	Master Protein	BAL67482.1	lipoprotein [Mycobacterium tuberculosis str. Erdman = ATCC 35801]				Pf00300		lpqD	0	103.934	46	6	27	6	200	21.4	5.49	126.29	6	0.504	0.711	0.708215	1e-17	0.00853407	-0.988504	-0.49774	0.0185688	180.6	0	91	128.4	2.13	8.47	9.11	352.9	325.5	317.2	375.2	0	188.7	192.6	189.8	205.8	208.3	125.9	200.7	195.7
TRUE	High	Master Protein	BAL65551.1	L-aspartate oxidase [Mycobacterium tuberculosis str. Erdman = ATCC 35801]	other metabolic processes	other cell component	other molecular function	Pf00890, Pf02910		nadB	0	52.062	28	12	21	12	528	53.9	6.73	60.25	12	1.111	1.565	0.710227	0.177973	6.7139e-05	0.151859	-0.493647	0.0193603	65.9	157.8	73.2	103.1	3.43	2.73	4.41	333.4	269.2	283.5	337.4	2.1	376.5	374.9	394.5	411.6	433.6	211.3	440.2	382.5
TRUE	High	Master Protein	BAL63884.1	replicative DNA helicase [Mycobacterium tuberculosis str. Erdman = ATCC 35801]	cell organization and biogenesis;protein metabolism;DNA metabolism;RNA metabolism OR transcription;other metabolic processes	other cell component	nucleic acid binding activity;other molecular function	Pf00772, Pf03796, Pf14528, Pf14890		dnaB	0	25.753	9	6	7	6	874	96.8	8.44	19.43	6	0.869	1.222	0.710732	0.126031	0.254142	-0.202572	-0.492622	0.0216472	129.4	0	112.4	158.2	16.58	3.98	8.68	27.1	28.8	31.4	42.4	0	32.2	30.4	33.7	34.6	35.5	16.8	35.5	34
TRUE	High	Master Protein	BAL67115.1	monooxygenase [Mycobacterium tuberculosis str. Erdman = ATCC 35801]			other molecular function	Pf00743	888894	hapE_4	0	53.11	30	14	25	13	524	58.7	8.29	68.86	14	0.853	1.197	0.712758	0.0689555	0.0888625	-0.229382	-0.488515	0.0207795	74.1	174.1	63.2	88.6	4.9	4.89	4.9	395.2	391.1	373.3	439.7	2.7	351.6	380.4	403.9	415.8	426.3	236.1	387.6	380
TRUE	High	Master Protein	BAL65900.1	hypothetical protein ERDMAN_2107 [Mycobacterium tuberculosis str. Erdman = ATCC 35801]					45425885; 885875		0	21.204	52	5	8	5	135	14.7	10.08	18.23	5	1.003	1.406	0.713776	0.957522	0.0117901	0.00432161	-0.486457	0.0212617	117.3	0	117.7	164.9	13.05	3.6	20.04	75.4	82.5	72.8	105.2	0	89.1	92.2	93.8	104.9	104.6	49.5	105.2	96.2
TRUE	High	Master Protein	BAL65509.1	DNA polymerase IV [Mycobacterium tuberculosis str. Erdman = ATCC 35801]	DNA metabolism;other metabolic processes;stress response	other cell component	nucleic acid binding activity;other molecular function	Pf00817, Pf11798, Pf11799	45425520	dinB; dinX	0.002	4.099	6	2	4	2	463	49.1	6.27	10.92	2	1.45	2.029	0.714796	3.80784e-05	1.07229e-07	0.536053	-0.484396	0.0218336	16.3	327.2	23.6	33	58.74	114.84	113.11	199	64.9	53.6	99	4.6	80.5	88	199.9	58.4	827.8	115.6	164.4	677.7
TRUE	High	Master Protein	BAL64032.1	hypothetical protein ERDMAN_0215 [Mycobacterium tuberculosis str. Erdman = ATCC 35801]	other biological processes	other cell component	nucleic acid binding activity;other molecular function	Pf02583	45424161; 886772	csoR_1; ricR	0	14.784	34	3	6	3	96	10.4	8.53	16.43	3	0.775	1.082	0.71582	0.00182779	0.486879	-0.367732	-0.482332	0.0225001	54.9	243.2	42.5	59.4	3.87	14.83	8.25	172.5	153.5	150.7	193.3	2.1	127.6	124.4	160.5	150.2	192.6	100.6	160.2	124.1
TRUE	High	Master Protein	BAL66190.1	integral membrane protein [Mycobacterium tuberculosis str. Erdman = ATCC 35801]		plasma membrane;other membranes	other molecular function	Pf09594			0	22.978	14	5	7	5	410	45.2	10.87	18.12	5	0.762	1.063	0.716846	0.00184946	0.619924	-0.392137	-0.480265	0.0228949	45.4	271.7	34.6	48.3	4.78	10.14	11.35	131	103.9	111.6	124.4	2	90.5	93	109.5	105.9	134.4	60.2	111	108.5
TRUE	High	Master Protein	BAL65167.1	transcriptional regulator [Mycobacterium tuberculosis str. Erdman = ATCC 35801]	other biological processes		nucleic acid binding activity;other molecular function	Pf00440, Pf17933	45425189; 888582	raaS	0	37.632	42	7	14	7	212	23.2	6	34.8	7	0.669	0.932	0.717875	5.38608e-06	0.594055	-0.579922	-0.478195	0.0234639	153.8	0	102.9	143.3	12.39	14.75	9.62	119.3	78.8	95.3	101.3	0	73.1	78.1	73.6	74.3	100.4	33.3	95	73.7
TRUE	High	Master Protein	BAL66993.1	phenolpthiocerol synthesis type-I polyketidesynthase [Mycobacterium tuberculosis str. Erdman = ATCC 35801]	other metabolic processes		other molecular function	Pf00109, Pf00550, Pf00698, Pf02801, Pf08659, Pf16197		ppsB	0	151.545	21	22	75	19	1527	161.2	5.3	214.71	22	0.568	0.79	0.718391	4.30517e-10	0.125424	-0.816037	-0.477159	0.0239093	169.6	0	96.3	134.1	5.35	5.98	6.65	860.5	713.1	802.4	842.8	0	481.8	533.3	518.9	506.7	590.2	280.9	575	511.7
TRUE	High	Master Protein	BAL65434.1	thioredoxin [Mycobacterium tuberculosis str. Erdman = ATCC 35801]	other metabolic processes;other biological processes	cytosol;other cell component	other molecular function	Pf00085	45425449; 886554	trx-2; trxA; trxB1	0	15.571	40	3	3	3	123	13.3	5	10.06	3	1.352	1.876	0.720461	0.000622138	1.09294e-06	0.435095	-0.473008	0.0252265	29.9	273.5	40.5	56.2	8.78	21.55	36.47	115.9	85.2	92	100.4	2.5	126.1	143.2	205	138.1	231.1	79.7	181.2	267.7
TRUE	High	Master Protein	BAL66250.1	transmembrane protein [Mycobacterium tuberculosis str. Erdman = ATCC 35801]	other biological processes	plasma membrane;other membranes		Pf02104	45426213; 887606	surF1	0	30.28	29	6	9	6	271	29.7	9.63	29.84	6	0.933	1.291	0.722543	0.403565	0.0427515	-0.100051	-0.468844	0.026373	124.1	0	115.7	160.2	5.38	5.92	8.46	133.2	125.4	119.3	155.6	0	135.3	140.7	138.2	146	141.7	82.2	152.5	147.1
TRUE	High	Master Protein	BAL66685.1	cadmium inducible protein [Mycobacterium tuberculosis str. Erdman = ATCC 35801]	other biological processes		other molecular function	Pf00903	45426646; 888629	cadI	0	83.46	86	10	115	10	152	16	4.77	321.42	10	1.246	1.724	0.723066	0.0106251	1.21088e-05	0.317304	-0.467801	0.0266564	83.2	69.6	103.7	143.5	6.06	15.27	10.09	1117.9	856.3	980.2	1133.9	2.5	1746.4	1625.8	1465.3	1694.1	1443.9	692.7	1532.4	1493.6
TRUE	High	Master Protein	BAL67945.1	acyltransferase [Mycobacterium tuberculosis str. Erdman = ATCC 35801]	other metabolic processes		other molecular function	Pf01553	886150		0	70.788	51	11	27	11	261	29.3	10.39	74.69	11	0.852	1.176	0.724113	0.0618866	0.113984	-0.231075	-0.465713	0.0275568	132.1	0	112.5	155.4	0.13	4.4	4.99	362.4	317.1	320.7	377.5	0	313.8	317.2	348.8	332.5	380.9	188.4	361.7	329.4
TRUE	High	Master Protein	BAL65228.1	hypothetical protein ERDMAN_1425 [Mycobacterium tuberculosis str. Erdman = ATCC 35801]			other molecular function	Pf00300	45425248		0	5.523	18	2	5	2	168	17.7	7.12	2.96	2	0.971	1.333	0.728863	0.645428	0.0965923	-0.0424568	-0.45628	0.0335787	121.1	0	117.6	161.3	11.31	13.22	107.14	27.1	24.7	27.4	24.4	0	25.9	34.5	29.3	34	26.4	16.6	32.4	28.5
TRUE	High	Master Protein	BAL64437.1	cytochrome P450 135B1 [Mycobacterium tuberculosis str. Erdman = ATCC 35801]			other molecular function	Pf00067	887654	cyp135B1	0	75.606	39	13	30	13	472	50.7	9.91	93.63	13	0.871	1.193	0.729927	0.119585	0.0870929	-0.199255	-0.454176	0.0317185	130.5	0	113.7	155.8	3.83	5.52	5.79	360.1	329.5	350.2	399	0	367.6	347.1	374.1	357.4	386.2	198.9	395.5	366.4
TRUE	High	Master Protein	BAL65515.1	fatty acyl-CoA reductase [Mycobacterium tuberculosis str. Erdman = ATCC 35801]			other molecular function	Pf00106	45425526; 886400	acr1_2	0	159.569	60	15	80	15	341	36.8	8.98	248.37	15	0.887	1.212	0.731529	0.20988	0.0874927	-0.172994	-0.451013	0.0326432	81.9	146.2	72.6	99.3	2.63	6.54	7.11	1405.5	1172.6	1183.7	1389.7	6.5	1344.9	1242.8	1248.4	1376.7	1426.3	682.6	1266.5	1253.5
TRUE	High	Master Protein	BAL66752.1	RNA polymerase sigma factor [Mycobacterium tuberculosis str. Erdman = ATCC 35801]	RNA metabolism OR transcription;other metabolic processes;other biological processes		nucleic acid binding activity;other molecular function	Pf00140, Pf04539, Pf04542, Pf04545		sigB	0	38.66	30	9	17	8	297	33.7	7.33	41.95	9	0.871	1.189	0.732601	0.0873896	0.149477	-0.199255	-0.448901	0.0335062	58.6	220.8	51	69.6	4.45	6.47	11.21	171.4	165.3	158.3	179.3	1.8	159.2	159.6	173.6	155.2	173.9	95.4	169.8	166
TRUE	High	Master Protein	BAL65345.1	guanylate kinase [Mycobacterium tuberculosis str. Erdman = ATCC 35801]	other metabolic processes	cytosol;other cell component	kinase activity;other molecular function	Pf00625	45425367; 886787	gmk	0	30.895	51	7	10	7	208	22.1	7.46	26.66	7	1.224	1.666	0.734754	0.0159928	7.64929e-05	0.291604	-0.444667	0.0354584	102.8	0	125.9	171.3	5.2	7.34	7.21	119.8	101.3	93.8	117.5	0	135.3	143.8	179.9	157.4	166.7	92.1	170.1	152.9
TRUE	High	Master Protein	BAL67025.1	integral membrane protein [Mycobacterium tuberculosis str. Erdman = ATCC 35801]	other biological processes	plasma membrane;other membranes		Pf03773	45426951; 887263		0	19.142	10	3	8	3	406	43.7	7.68	22.35	3	0.752	1.024	0.734754	0.003143	0.981946	-0.411195	-0.444667	0.0367347	144.1	0	108.4	147.5	14.64	11.67	5.46	46.6	52.7	38.2	53.7	0	34.2	34	42.7	42.3	51	25	44.7	37.5
TRUE	High	Master Protein	BAL67150.1	monooxygenase [Mycobacterium tuberculosis str. Erdman = ATCC 35801]	other biological processes		other molecular function	Pf00743, Pf13450	888655	ethA_1; mymA	0	33.279	18	6	9	6	495	55.4	7.68	29.05	6	0.843	1.146	0.735835	0.0486036	0.289782	-0.246395	-0.442545	0.0363275	133.8	0	112.8	153.3	10.93	11.24	6.52	111.4	108.9	114	104.8	0	106.1	82.8	113.2	97.8	120.9	58.7	109.4	104.3
TRUE	High	Master Protein	BAL67563.1	hypothetical protein ERDMAN_3790 [Mycobacterium tuberculosis str. Erdman = ATCC 35801]		cytosol	other molecular function	Pf00296	888286		0	32.339	34	8	13	8	285	30.6	7.58	33.12	8	1.07	1.453	0.736377	0.354775	0.00211113	0.0976108	-0.441483	0.0364351	113.6	0	121.5	165	3.49	5.47	6.72	193.6	159.7	168.5	187.5	0	203.3	224.6	229.2	213.2	224.8	116.8	215.9	235.1
TRUE	High	Master Protein	BAL66216.1	transmembrane protein [Mycobacterium tuberculosis str. Erdman = ATCC 35801]		other membranes		Pf11241			0	10.773	23	3	6	3	124	14	11.21	13.92	3	0.922	1.253	0.736377	0.31602	0.103563	-0.117161	-0.441483	0.0365383	126	0	116.2	157.8	7.53	14.56	19.08	73.6	74.6	71.5	75.8	0	79.4	64.7	100	92.2	75.6	38.1	82.2	79.1
TRUE	High	Master Protein	BAL67419.1	transposase [Mycobacterium tuberculosis str. Erdman = ATCC 35801]	DNA metabolism;other metabolic processes		nucleic acid binding activity;other molecular function	Pf01548, Pf02371			0	42.904	13	5	14	5	570	62.9	9.6	53.83	5	1.098	1.49	0.73692	0.293084	0.00286466	0.134878	-0.440421	0.0370024	111.5	0	122.4	166.1	4.68	2.88	7.32	102.1	90.9	100.5	110.3	0	120.6	125	131.3	130.1	132.5	68	129.9	124.5
TRUE	High	Master Protein	BAL64144.1	hypothetical protein ERDMAN_0327 [Mycobacterium tuberculosis str. Erdman = ATCC 35801]			other molecular function	Pf00561	886594		0	34.013	21	7	12	7	400	43.9	8.98	26.61	7	0.825	1.119	0.73692	0.0205069	0.35258	-0.277534	-0.440421	0.0372919	135.9	0	112.1	152	8.45	4.48	6.53	134.5	142.3	143.4	160.6	0	132.1	135.6	151.7	139.9	149.8	81.3	150.4	142.4
TRUE	High	Master Protein	BAL65453.1	hypothetical protein ERDMAN_1657 [Mycobacterium tuberculosis str. Erdman = ATCC 35801]	stress response	other membranes		Pf13564	3205064; 45425468		0	13.667	33	3	8	3	118	12.3	10.14	19.2	3	1.078	1.464	0.73692	0.584816	0.0231661	0.108357	-0.440421	0.0403393	112.9	0	121.8	165.3	16.68	14.69	5.05	27.5	18.7	28.4	26.7	0	23.3	29.4	39.6	34	39.7	16.4	33.1	30.3
TRUE	High	Master Protein	BAL67961.1	transcriptional regulator [Mycobacterium tuberculosis str. Erdman = ATCC 35801]			nucleic acid binding activity	Pf00440	45427831; 886158		0	12.957	21	3	5	3	209	23.1	6.8	17.27	3	1.286	1.745	0.737463	0.0403586	0.00134594	0.362891	-0.439357	0.0426083	99.2	0	127.6	173.1	16.98	31.61	87.05	11.4	14.4	14.4	13.8	0	23.5	20.8	27.9	10.8	16.6	10.6	20.3	19.8
TRUE	High	Master Protein	BAL64630.1	hypothetical protein ERDMAN_0818 [Mycobacterium tuberculosis str. Erdman = ATCC 35801]				Pf19502			0.002	4.131	14	2	2	2	169	18.3	5.1	2.74	2	1.021	1.383	0.738007	0.969994	0.0928574	0.0299829	-0.438293	0.050418	117.5	0	120	162.5	8.09	15.34	24.5	10.2	10.5	10.2	10.7	0	10.2	14.2	13.7	12	10.4	7.1	12.8	8
TRUE	High	Master Protein	BAL65003.1	hypothetical protein ERDMAN_1200 [Mycobacterium tuberculosis str. Erdman = ATCC 35801]			other molecular function	Pf13472	45425047; 887110		0	6.493	5	2	2	2	314	32.9	10.77	5.01	2	0.907	1.229	0.738007	0.279098	0.25318	-0.140826	-0.438293	0.0435992	127.6	0	115.7	156.8	4.03	11.5	10.84	22	18.8	18.2	21	0	19.2	16.6	19	22.6	22.4	13	24.4	19.2
TRUE	High	Master Protein	BAL66260.1	acyl carrier protein [Mycobacterium tuberculosis str. Erdman = ATCC 35801]	other metabolic processes	other cell component	other molecular function	Pf00550	45426224; 888272	acpM; acpP	0	88.7	77	7	71	7	115	12.5	4.09	168.84	7	0.796	1.076	0.740192	0.0141106	0.421823	-0.32916	-0.434028	0.0401	139.3	0	110.9	149.8	11.66	14.92	8.92	843.2	566.6	728.8	779.4	0	732.8	698.8	666.4	777.6	672	277.3	806.2	652.7
TRUE	High	Master Protein	BAL66925.1	transmembrane protein [Mycobacterium tuberculosis str. Erdman = ATCC 35801]	protein metabolism	plasma membrane;other membranes	other molecular function	Pf02163, Pf17820	887449	mmpA; rip; rip1	0	44.755	29	10	19	10	404	42.8	8.54	58.4	10	0.897	1.209	0.74129	0.179576	0.117672	-0.15682	-0.43189	0.0411361	128.8	0	115.5	155.7	2.87	4.07	6.58	229.5	212.2	207.3	236.1	0	223.6	213.4	227.1	242.4	244.1	130.1	242.3	216.8
TRUE	High	Master Protein	BAL65948.1	hypothetical protein ERDMAN_2155 [Mycobacterium tuberculosis str. Erdman = ATCC 35801]						secBL	0	12.212	14	3	5	3	181	20.1	4.73	14.38	3	0.551	0.743	0.74239	1.26829e-08	0.0480001	-0.859876	-0.42975	0.0493318	174.4	0	96.1	129.5	11.31	24.98	17.03	23.8	23.6	18.4	27.2	0	12.2	17.4	12.7	23.7	18.4	6.8	18.1	11.7
TRUE	High	Master Protein	BAL65424.1	hypothetical protein ERDMAN_1628 [Mycobacterium tuberculosis str. Erdman = ATCC 35801]	cell organization and biogenesis;other metabolic processes			Pf01458		sufD	0	89.991	45	11	21	11	397	42.5	5.27	73.91	11	0.997	1.34	0.744048	0.964686	0.0150748	-0.00433459	-0.426533	0.0435565	59.7	200.9	59.5	80	3.41	6.79	3.94	443.3	375.3	412	469.3	4.1	481	518	501.4	492.9	530	247.5	510	478.8
TRUE	High	Master Protein	BAL65035.1	hypothetical protein ERDMAN_1232 [Mycobacterium tuberculosis str. Erdman = ATCC 35801]		other membranes		Pf14030			0	29.245	35	5	11	5	223	23.5	8.94	35.84	5	1.013	1.36	0.745156	0.996123	0.0473037	0.0186342	-0.424385	0.0454382	118.6	0	120.2	161.3	14.09	8.58	14.01	62.9	52	43.9	48.8	0	52	57.3	62.6	57.4	72	35.7	67.8	59.6
TRUE	High	Master Protein	BAL66501.1	hypothetical protein ERDMAN_2714 [Mycobacterium tuberculosis str. Erdman = ATCC 35801]			other molecular function	Pf01323			0	7.05	23	2	3	2	176	19.3	5.72	5.52	2	1.139	1.529	0.745156	0.245056	0.0040463	0.187768	-0.424385	0.0444735	109.1	0	124.2	166.7	4.77	25.08	17.07	48.8	48.1	45.6	53.9	0	69.5	72.7	57.2	85.1	47.9	25.7	76.8	46.1
TRUE	High	Master Protein	BAL67101.1	hypothetical protein ERDMAN_3324 [Mycobacterium tuberculosis str. Erdman = ATCC 35801]	other metabolic processes		other molecular function	Pf18096			0	7.864	10	3	4	3	358	39.1	9.22	6.93	3	0.919	1.232	0.745712	0.334301	0.198019	-0.121863	-0.423309	0.0463188	126.9	0	116.6	156.4	3.84	9.2	9.12	41.5	38.7	40.4	45.3	0	44.5	38.9	42.3	49.8	44.6	27	45.2	46.4
TRUE	High	Master Protein	BAL67120.1	hypothetical protein ERDMAN_3343 [Mycobacterium tuberculosis str. Erdman = ATCC 35801]		cytosol	other molecular function	Pf03358	45427047; 887963	azr	0	16.49	30	6	6	6	184	19.1	5.07	8.62	6	0.913	1.221	0.747384	0.273414	0.0863026	-0.131313	-0.420078	0.046753	53.6	231.9	49	65.5	4.61	9.59	8.71	236.1	188.7	209.3	231.6	2.7	231.8	217	239.7	212.5	251.6	106	251.9	216.5
TRUE	High	Master Protein	BAL65932.1	hypothetical protein ERDMAN_2139 [Mycobacterium tuberculosis str. Erdman = ATCC 35801]	RNA metabolism OR transcription;other metabolic processes;other biological processes		nucleic acid binding activity;other molecular function	Pf02452	45425914; 885606	mazf5; mazF5	0	7.46	33	2	3	2	109	11.8	8.59	9.22	2	1.011	1.349	0.749625	0.958184	0.0853217	0.015783	-0.415759	0.0526754	119	0	120.4	160.6	14.09	13.26	8.98	24.3	22.5	26.1	34.5	0	35.5	30	33.5	31.4	30.9	14.3	32.2	28.7
TRUE	High	Master Protein	BAL65978.1	hypothetical protein ERDMAN_2185 [Mycobacterium tuberculosis str. Erdman = ATCC 35801]				Pf02594	45425963		0	6.119	33	3	4	3	76	8.3	10.98	6.56	3	0.94	1.254	0.749625	0.452358	0.153497	-0.0892673	-0.415759	0.0506669	125.2	0	117.7	157	4.44	8.88	11.47	54.3	52.9	49.7	59.9	0	55.9	55.3	55.2	52.6	67.8	31.9	60.6	60.2
TRUE	High	Master Protein	BAL67834.1	DNA polymerase III subunit epsilon [Mycobacterium tuberculosis str. Erdman = ATCC 35801]	DNA metabolism;other metabolic processes		nucleic acid binding activity;other molecular function	Pf00929		dnaQ	0	9.795	6	2	2	2	329	35.8	6.11	6.58	2	1.439	1.917	0.750751	0.000442248	1.81731e-05	0.525067	-0.413594	0.0500385	4.8	379.2	6.9	9.1	38.17	17.49	13.93	64.1	59.9	30	34.4	10.1	66.3	69.1	90.8	53.4	88.1	40.3	63.6	69.1
TRUE	High	Master Protein	BAL65164.1	integral membrane protein [Mycobacterium tuberculosis str. Erdman = ATCC 35801]	other metabolic processes	other membranes	other molecular function	Pf04191	888125		0	22.917	13	3	7	3	224	24.8	9.44	19.43	3	0.698	0.929	0.751315	6.02366e-05	0.593837	-0.518701	-0.412511	0.0507224	152.2	0	106.3	141.5	3.72	12.55	8.55	102.6	82.8	88.2	100.2	0	56.4	70.8	87.1	75.7	94.2	40.8	69.9	73.2
TRUE	High	Master Protein	BAL64064.1	esterase [Mycobacterium tuberculosis str. Erdman = ATCC 35801]	other metabolic processes	non-structural extracellular;other cell component	other molecular function	Pf20434	45424191; 886722	lipC; pnbA_4	0	13.3	8	3	4	3	403	44.3	9.98	6.54	3	1.184	1.575	0.75188	0.22823	0.0129978	0.243669	-0.411426	0.0616884	106.4	0	126	167.6	11.47	9.69	19.03	12.7	10.2	8.5	11.7	0	11.6	14.8	13.9	15.2	16.5	8.8	17.2	16.2
TRUE	High	Master Protein	BAL67163.1	putative transcriptional regulatory protein [Mycobacterium tuberculosis str. Erdman = ATCC 35801]			nucleic acid binding activity	Pf01638	45427091; 888679	ytcD	0	6.587	17	3	5	3	158	17.8	7.52	8.3	3	0.71	0.943	0.753012	0.000133698	0.670622	-0.494109	-0.409255	0.0528488	150.7	0	107.1	142.2	4.03	11.77	8.29	88	84	83.6	100.2	0	74.7	70.6	59	84.1	76.5	40	77.1	68
TRUE	High	Master Protein	BAL64290.1	putative tuberculin related peptide [Mycobacterium tuberculosis str. Erdman = ATCC 35801]				Pf13399			0	45.749	50	5	16	5	160	16.5	4.68	54.53	5	0.915	1.214	0.75358	0.286605	0.103234	-0.128156	-0.408168	0.053564	127.9	0	117	155.2	5.99	6.63	7.33	229.2	174.1	186.3	220.1	0	175.8	190.2	231.6	222.3	243.8	115.6	212.2	190.9
TRUE	High	Master Protein	BAL67160.1	integral membrane protein [Mycobacterium tuberculosis str. Erdman = ATCC 35801]		plasma membrane;other membranes		Pf05661	45427088; 888667	yedI	0	21.746	23	5	5	5	306	31.8	7.91	13.7	5	1.009	1.339	0.75358	0.947497	0.0618772	0.0129262	-0.408168	0.0549408	19.4	335.2	19.5	25.9	7.54	7.83	9.12	40.2	40.7	35.4	46.5	2	45.1	42.5	53	46.8	56.6	24.3	48	43.9
TRUE	High	Master Protein	BAL67081.1	hypothetical protein ERDMAN_3304 [Mycobacterium tuberculosis str. Erdman = ATCC 35801]	other metabolic processes		other molecular function	Pf01717	45427005; 887181		0	93.313	58	12	25	12	337	34.2	4.89	86.44	12	1.041	1.374	0.757002	0.602018	0.0036351	0.0579701	-0.40163	0.0575914	117.1	0	121.9	161	3.79	2.37	4.12	302.6	285.5	279.5	343.8	0	328	345.1	388.6	382.4	404.5	199.6	393.4	338.8
TRUE	High	Master Protein	BAL63924.1	hypothetical protein ERDMAN_0107 [Mycobacterium tuberculosis str. Erdman = ATCC 35801]		plasma membrane;other membranes		Pf09900	886961		0	8.037	13	3	6	3	256	27.8	10.1	15.33	3	0.888	1.17	0.758725	0.182266	0.400814	-0.171368	-0.39835	0.0646993	130.8	0	116.1	153.1	2.28	20.04	14.36	26.9	23.3	24.1	29.2	0	32.5	22	33.8	30.3	26.1	11.6	28.7	24.5
TRUE	High	Master Protein	BAL67947.1	acyltransferase [Mycobacterium tuberculosis str. Erdman = ATCC 35801]	other metabolic processes		other molecular function	Pf01553	886152		0	72.128	53	11	37	11	259	28.4	10.02	106.96	11	0.869	1.143	0.759878	0.120954	0.200355	-0.202572	-0.396159	0.0610671	66.3	200.2	57.6	75.8	1.76	3.86	5.58	511.6	435.1	451.8	538.9	4.2	481.7	470.3	498.1	502.2	509.3	270.1	457.4	462.5
TRUE	High	Master Protein	BAL66726.1	hypothetical protein ERDMAN_2946 [Mycobacterium tuberculosis str. Erdman = ATCC 35801]				Pf00571	887207		0	37.597	56	7	11	7	165	17.7	6.01	28.56	7	0.902	1.183	0.762195	0.209229	0.165436	-0.148801	-0.391768	0.0638005	37.6	283.9	33.9	44.5	10.18	11.38	10.28	170.1	127.6	147.5	143.6	3.2	133.1	163.4	169.1	154.8	199.6	76.4	181.5	140.1
TRUE	High	Master Protein	BAL64882.1	metal cation transporter P-type ATPase [Mycobacterium tuberculosis str. Erdman = ATCC 35801]	transport	plasma membrane;other membranes	transporter activity;other molecular function	Pf00122, Pf00702		copA_2; ctpV	0	174.527	45	30	86	30	792	82.4	8.94	255.94	30	0.719	0.937	0.76746	0.000317235	0.807649	-0.475936	-0.381837	0.0705019	120	81.2	86.3	112.4	6.1	10.53	7.26	2291.8	2312.2	2152.8	2668.5	4.6	1720	1724	2170.3	2156.3	2043	1293.9	1759.6	1623.3
TRUE	High	Master Protein	BAL67433.1	homoserine O-acetyltransferase [Mycobacterium tuberculosis str. Erdman = ATCC 35801]	other metabolic processes	other cell component	other molecular function	Pf00561	888030	metA; metX; metXA	0	32.997	22	6	14	6	379	39.7	5.67	35.04	6	0.999	1.301	0.76746	0.993228	0.046176	-0.00144342	-0.381837	0.0709172	121.2	0	121.1	157.7	5.79	4.93	10.34	118.5	114.8	101.7	129.6	0	114.7	132.3	128.8	143.4	147.7	71	116.3	108.5
TRUE	High	Master Protein	BAL67671.1	electron transfer protein FdxB [Mycobacterium tuberculosis str. Erdman = ATCC 35801]	other metabolic processes	other membranes	other molecular function	Pf00111, Pf00175, Pf00487, Pf00970		fdxB	0	40.995	19	9	13	9	672	75.2	7.12	34.4	9	0.829	1.078	0.76864	0.0185769	0.498399	-0.270556	-0.379621	0.0722291	62.1	219.6	51.4	66.9	2.64	6.96	10.06	234.1	195.7	206.6	232.7	2.2	191.1	210.8	215.3	214	250.7	104.5	222.7	190.3
TRUE	High	Master Protein	BAL67013.1	methyltransferase [Mycobacterium tuberculosis str. Erdman = ATCC 35801]	other metabolic processes		other molecular function	Pf08241			0	73.438	63	11	32	11	242	27.3	6.35	103.73	11	0.831	1.079	0.770416	0.0392343	0.4092	-0.26708	-0.37629	0.0746544	137.4	0	114.2	148.3	1.48	4.5	2.42	468.5	407	415.6	473.3	0	396.9	406.9	439.5	432.8	494.6	223.1	419	393.5
TRUE	High	Master Protein	BAL66255.1	hypothetical protein ERDMAN_2464 [Mycobacterium tuberculosis str. Erdman = ATCC 35801]				Pf11253			0	19.588	21	2	7	2	140	15.2	4.37	27.13	2	1.055	1.369	0.770416	0.809134	0.0849146	0.077243	-0.37629	0.0875813	116.8	0	123.2	159.9	11.21	12.84	18.56	13.7	10.3	10.1	14.9	0	13.3	14.6	18.2	12.9	16	7.1	17.2	10.9
TRUE	High	Master Protein	BAL64807.1	enoyl-CoA hydratase [Mycobacterium tuberculosis str. Erdman = ATCC 35801]	other metabolic processes		other molecular function	Pf00378	885825	echA6	0	121.675	55	11	57	11	243	26	6.4	175.82	11	0.956	1.241	0.77101	0.68333	0.0595215	-0.0649175	-0.375178	0.0753103	71.6	171.1	68.5	88.8	5.4	6.31	6.77	1303.2	1039.7	1029.6	1228	7.7	1112.9	1192.2	1282.1	1317.5	1528.6	671	1277.4	1134.9
TRUE	High	Master Protein	BAL65563.1	ionic transporter integral membrane protein [Mycobacterium tuberculosis str. Erdman = ATCC 35801]	transport;other biological processes	plasma membrane;other membranes	transporter activity	Pf01699	885524	chaA	0	11.238	7	2	9	2	360	36.7	7.06	23.56	2	0.885	1.146	0.772201	0.198534	0.199434	-0.176251	-0.372952	0.077843	41	275.8	36.3	47	5.68	5.52	7.81	559.8	555.7	558.5	650.4	11.5	551.4	586.2	699.4	625.5	645.2	353.9	586.2	553
TRUE	High	Master Protein	BAL64337.1	iron-regulated heparin binding hemagglutinin [Mycobacterium tuberculosis str. Erdman = ATCC 35801]	cell adhesion;other biological processes	other cell component	other molecular function		45424436; 886272	hbhA	0	128.222	61	12	133	12	199	21.5	9.19	354.77	12	0.948	1.226	0.773395	0.613827	0.0728686	-0.077041	-0.370722	0.0791156	126	0	119.5	154.5	3.05	3.64	6.06	1261.2	1150.4	1101.2	1273.9	0	1260.3	1250	1437.3	1352.1	1366.6	698.2	1307	1153.5
TRUE	High	Master Protein	BAL65983.1	hypothetical protein ERDMAN_2190 [Mycobacterium tuberculosis str. Erdman = ATCC 35801]			other molecular function	Pf08808	885810	mbcT	0	18.488	25	3	8	3	186	20.3	4.89	16.68	3	0.828	1.071	0.773395	0.0690329	0.804805	-0.272297	-0.370722	0.0929642	138	0	114.3	147.7	8.25	11.75	14.1	14.8	14.5	14.9	18.9	0	13.9	14.4	13.8	18.2	19.9	8.2	15.2	14.8
TRUE	High	Master Protein	BAL65535.1	maltooligosyltrehalose synthase [Mycobacterium tuberculosis str. Erdman = ATCC 35801]	other metabolic processes	cytosol	other molecular function	Pf00128	886357	treY	0	20.55	12	7	9	7	765	82.7	6.18	13.69	7	1.032	1.333	0.773994	0.653113	0.0134998	0.045443	-0.369606	0.0798221	118.9	0	122.6	158.5	11.11	6.96	8.82	244.1	266.3	214.3	290.5	0	248.1	262.1	330.1	311.2	319.2	171.6	297.1	250.7
TRUE	High	Master Protein	BAL66983.1	acylphosphatase [Mycobacterium tuberculosis str. Erdman = ATCC 35801]			other molecular function	Pf00708		acyP	0	17.72	33	2	5	2	93	10.2	9.19	14.48	2	0.934	1.206	0.773994	0.422512	0.133215	-0.0985055	-0.369606	0.0802921	127.4	0	118.9	153.7	3.75	5.61	9.47	131.3	122.8	115.2	144.4	0	118.9	129.1	138.5	149.9	161.1	77.9	138.6	121.4
TRUE	High	Master Protein	BAL65659.1	hypothetical protein ERDMAN_1865 [Mycobacterium tuberculosis str. Erdman = ATCC 35801]	other biological processes	other membranes		Pf11382			0	73.904	55	12	31	12	319	32.9	5.36	90.68	12	0.946	1.22	0.775194	0.562454	0.0561772	-0.0800879	-0.367371	0.0823183	126.3	0	119.5	154.1	5.45	5.84	33.43	379.9	319.5	297.2	363.2	0	368.3	372.7	363.6	408.3	381.5	190.6	371.8	336.4
TRUE	High	Master Protein	BAL65549.1	hypothetical protein ERDMAN_1753 [Mycobacterium tuberculosis str. Erdman = ATCC 35801]			other molecular function	Pf00293, Pf19368	886289		0	75.203	56	11	43	11	236	25.9	10.61	101.26	11	1.084	1.396	0.776398	0.319342	0.00549609	0.116365	-0.365133	0.084303	114.9	0	124.6	160.4	4.51	0.87	12.04	854.6	798.7	729	928.5	0	942.3	990.6	1075.4	1115.4	1105.2	562.7	1012.4	954.3
TRUE	High	Master Protein	BAL66214.1	hypothetical protein ERDMAN_2422 [Mycobacterium tuberculosis str. Erdman = ATCC 35801]	cell organization and biogenesis;protein metabolism;other metabolic processes		other molecular function	Pf01521	45426180; 888428		0	34.489	59	6	16	6	118	12.5	4.6	39.09	6	1.13	1.453	0.777605	0.138914	0.0034177	0.176323	-0.362891	0.0858618	111.6	0	126.2	162.2	16.62	21.91	14.99	117.5	95.4	129.6	105.4	0	164.9	145.1	131.4	161.5	138.7	48.6	177.1	127.2
TRUE	High	Master Protein	BAL64334.1	TetR family transcriptional regulator [Mycobacterium tuberculosis str. Erdman = ATCC 35801]	other biological processes		nucleic acid binding activity;other molecular function	Pf00440, Pf19344	45424433; 886308		0	28.145	32	7	13	7	234	26.4	7.56	34.17	7	0.851	1.094	0.777605	0.0421579	0.427634	-0.232769	-0.362891	0.0857746	135.8	0	115.6	148.6	4.75	6.78	9.58	168.2	163.4	163.8	182.5	0	161.8	163.1	166.9	164.3	199.9	89	175.9	167.7
TRUE	High	Master Protein	BAL65922.1	thiol peroxidase [Mycobacterium tuberculosis str. Erdman = ATCC 35801]	stress response;other biological processes	cytosol	other molecular function	Pf08534	885357	tpx	0	98.683	91	7	59	7	165	16.9	4.51	241.58	7	1.011	1.299	0.77821	0.847488	0.024232	0.015783	-0.361768	0.0869058	120.9	0	122.2	157	2.54	5.24	7.08	428.1	363	373.4	457.8	0	471.6	487	471.3	493.8	511.8	250.6	543.8	426.9
TRUE	High	Master Protein	BAL67708.1	carbonic anhydrase [Mycobacterium tuberculosis str. Erdman = ATCC 35801]	other biological processes		other molecular function	Pf00484	45427576; 887836	canB; cynT; mtcA2	0	12.708	26	4	6	4	207	21.8	5.97	14.52	4	1.13	1.452	0.778816	0.250208	0.0106976	0.176323	-0.360645	0.0874374	111.7	0	126.2	162.1	9.9	2.56	7.34	53.8	55.8	49.8	69.1	0	71.1	69.2	76.8	79	76.7	40.5	73.9	69
TRUE	High	Master Protein	BAL63985.1	hypothetical protein ERDMAN_0168 [Mycobacterium tuberculosis str. Erdman = ATCC 35801]	other metabolic processes;other biological processes		other molecular function	Pf04072	45424112; 886849		0	168.066	81	17	72	16	310	34	5.27	239.46	17	0.922	1.183	0.779423	0.41656	0.127498	-0.117161	-0.359521	0.0890161	106.2	70.1	98	125.7	5.37	4.8	6.66	1218.7	987.7	1074.7	1140	2.1	1136.2	1186.2	1215.2	1270	1210.1	595.2	1218.9	1092.6
TRUE	High	Master Protein	BAL65990.1	transcriptional regulator [Mycobacterium tuberculosis str. Erdman = ATCC 35801]	other biological processes		nucleic acid binding activity;other molecular function	Pf01022	45425973; 888889	cmtr; cmtR	0	9.711	19	2	3	2	118	12.5	6.74	10.24	2	0.917	1.176	0.780031	0.362843	0.484015	-0.125006	-0.358396	0.11379	129.3	0	118.6	152.1	13.66	30.23	5.2	10.6	10.3	12.8	12	0	9.4	10.2	14	14.3	13.7	2.6	10.6	10.5
TRUE	High	Master Protein	BAL63862.1	integral membrane protein [Mycobacterium tuberculosis str. Erdman = ATCC 35801]	transport	other membranes	transporter activity	Pf07690			0	6.755	8	2	2	2	433	45	10.64	5.59	2	0.942	1.204	0.781861	0.47312	0.338086	-0.086201	-0.355016	0.104632	127.1	0	119.8	153.1	17.69	15.37	11.73	14.1	17.8	17.4	22.7	0	17.2	16.3	19.9	23.6	26.1	13.5	21.1	18.6
TRUE	High	Master Protein	BAL64205.1	molecular chaperone [Mycobacterium tuberculosis str. Erdman = ATCC 35801]	protein metabolism;other metabolic processes;stress response;other biological processes	non-structural extracellular;other cell component	other molecular function	Pf00012	45424316; 885946	dnaK	0	687.88	74	52	792	52	625	66.8	4.97	2370.96	52	1.061	1.355	0.782473	0.453034	0.0106647	0.0854247	-0.353888	0.0939216	65.9	174.9	69.9	89.3	5.24	5.47	1.01	15884.8	12454.2	13588.3	15054.6	107.6	17003.4	16814.1	17541.7	18057	19593	8616	17194.8	15460.7
TRUE	High	Master Protein	BAL63833.1	hypothetical protein ERDMAN_0015 [Mycobacterium tuberculosis str. Erdman = ATCC 35801]				Pf10756			0	11.619	32	2	4	2	104	11.6	11.25	13.89	2	0.897	1.146	0.783085	0.216982	0.440473	-0.15682	-0.352759	0.0978304	131.5	0	117.9	150.6	6.92	12.38	6.59	39.9	40.3	40.7	48.3	0	51.1	39.5	49.7	45.4	52	21.8	44	41.1
TRUE	High	Master Protein	BAL64318.1	peptidase [Mycobacterium tuberculosis str. Erdman = ATCC 35801]	protein metabolism		other molecular function	Pf00326, Pf02897	886310		0	156.319	49	21	49	21	673	74.4	4.89	155.21	21	0.888	1.133	0.783699	0.218305	0.230469	-0.171368	-0.351628	0.0962746	91.7	122.8	81.5	104	4.56	3.7	2.2	637.8	603.6	631.9	710.6	2.5	627	661.3	703.8	665.7	704.3	352.3	672.1	600.9
TRUE	High	Master Protein	BAL66773.1	transmembrane protein [Mycobacterium tuberculosis str. Erdman = ATCC 35801]		other membranes			45426719; 888319		0	25.911	28	5	13	5	204	22	9.29	39.1	5	0.951	1.213	0.784314	0.557652	0.112287	-0.0724828	-0.350497	0.097571	126.4	0	120.3	153.3	3.75	4.86	7.32	213	203.5	203.5	236.3	0	239.9	226.1	245	240.8	266.7	129.1	254.1	206.1
TRUE	High	Master Protein	BAL65550.1	quinolinate synthetase [Mycobacterium tuberculosis str. Erdman = ATCC 35801]	other metabolic processes	cytosol;other cell component	other molecular function	Pf02445	45425562; 886283	nadA	0	88.915	45	11	48	11	349	37.4	5.81	148.93	11	1.142	1.455	0.784929	0.104994	0.00218984	0.191563	-0.349365	0.0985303	111.2	0	127	161.8	3.72	6.4	5.94	480.5	385.1	407	483.3	0	578.7	587.8	580.8	620.6	613.5	285	621.4	520.9
TRUE	High	Master Protein	BAL65196.1	hypothetical protein ERDMAN_1393 [Mycobacterium tuberculosis str. Erdman = ATCC 35801]	other biological processes		nucleic acid binding activity;other molecular function	Pf02604	45425217; 887086	relB	0	8.807	38	3	3	3	89	9.8	5.19	6.54	3	1.058	1.348	0.784929	0.701971	0.0555055	0.0813396	-0.349365	0.100777	117.4	0	124.2	158.3	4.46	16.17	22.64	36.1	28.8	31.3	37.7	0	46.6	43.9	43.7	43.4	41.9	16.6	57.4	31.8
TRUE	High	Master Protein	BAL67079.1	hypothetical protein ERDMAN_3302 [Mycobacterium tuberculosis str. Erdman = ATCC 35801]							0	23.125	27	5	9	5	240	25.3	5.6	24.66	5	1.02	1.298	0.785546	0.922617	0.0800924	0.0285692	-0.348232	0.0994682	120.5	0	123	156.5	1.02	6.62	7.52	65.6	57	56.9	67.1	0	66.6	69.1	81.7	77.7	76.5	34.5	68.4	65
TRUE	High	Master Protein	BAL66728.1	arsenic-transport integral membrane protein [Mycobacterium tuberculosis str. Erdman = ATCC 35801]	transport	plasma membrane;other membranes	transporter activity	Pf03600	888150	arsB1	0	5.774	4	2	3	2	428	45.2	6.15	6.75	2	0.864	1.1	0.785546	0.13482	0.678858	-0.210897	-0.348232	0.11428	135	0	116.6	148.4	15.55	16.81	10.53	19.3	15.9	14.4	13.9	0	13.1	15.3	17.4	14.7	23.1	8.9	16.9	14.5
TRUE	High	Master Protein	BAL66382.1	hypothetical protein ERDMAN_2593 [Mycobacterium tuberculosis str. Erdman = ATCC 35801]					45426347		0	22.143	33	4	5	4	142	15.4	5.6	15.09	4	0.854	1.087	0.786164	0.0898605	0.664167	-0.227692	-0.347099	0.103135	136	0	116.2	147.8	5.36	11.31	11.49	47	41	37.1	48.2	0	36.8	38.7	44	48.9	57.5	24.2	49.9	39.1
TRUE	High	Master Protein	BAL64734.1	hypothetical protein ERDMAN_0927 [Mycobacterium tuberculosis str. Erdman = ATCC 35801]				Pf09952	45424803; 885109		0	21.686	25	5	7	5	342	36.9	6.6	23.46	5	0.833	1.059	0.786164	0.0683917	0.859452	-0.263612	-0.347099	0.115694	138.3	0	115.2	146.5	4.83	14.33	15.33	18.4	16.5	14.9	18.7	0	14.2	20.7	17.2	15.8	18.4	9	13	14.9
TRUE	High	Master Protein	BAL66408.1	bifunctional salicyl-AMP ligase/salicyl-S-arcpsynthetase [Mycobacterium tuberculosis str. Erdman = ATCC 35801]	other metabolic processes;stress response		other molecular function	Pf00501, Pf13193	885833	entE; mbtA	0	13.896	8	3	4	3	565	59.2	6.04	10.74	3	0.925	1.177	0.786164	0.362497	0.418357	-0.112475	-0.347099	0.113649	129	0	119.3	151.7	11.75	6.55	16.85	16	13.2	15.2	20.5	0	15.4	16	17.7	17.9	15.8	9.8	12.7	16.4
TRUE	High	Master Protein	BAL66119.1	proteasome beta subunit [Mycobacterium tuberculosis str. Erdman = ATCC 35801]	protein metabolism;other metabolic processes;other biological processes	non-structural extracellular;other cell component	other molecular function	Pf00227	887508	prcB	0	109.735	56	11	56	11	291	30.3	4.83	152.56	11	0.912	1.159	0.786782	0.334582	0.178306	-0.132894	-0.345964	0.10148	56.9	225.3	51.9	65.9	4.21	2.07	2.52	526.4	507.6	475.5	580.4	5.9	515	519.9	554.4	572.9	586	304.7	533.3	490
TRUE	High	Master Protein	BAL64029.1	O-methyltransferase [Mycobacterium tuberculosis str. Erdman = ATCC 35801]	other metabolic processes		other molecular function	Pf01596			0	64.195	67	9	24	9	218	22.9	5.14	65.09	9	0.818	1.04	0.787402	0.0120032	0.679092	-0.289827	-0.344828	0.102442	72.6	192.4	59.4	75.5	3.46	6.95	8.76	247.3	231.2	237.8	273.6	1.9	199.2	214.1	268.9	257.7	269.5	124.5	232.3	220.9
TRUE	High	Master Protein	BAL64240.1	endopeptidase ATP binding protein [Mycobacterium tuberculosis str. Erdman = ATCC 35801]	protein metabolism;stress response;other biological processes	other cell component	other molecular function	Pf00004, Pf02861, Pf07724, Pf10431, Pf17871	886440	clpB	0	356.16	64	49	208	47	848	92.5	5.34	563.05	49	1.058	1.343	0.788022	0.467678	0.0130888	0.0813396	-0.343692	0.104219	99.7	61	105.5	133.8	1.11	2.6	2.77	3628.4	3251.6	3213.3	3837.2	6.1	3949	4193.7	4423.7	4382.1	4528.3	2221.5	4396.3	3784.4
TRUE	High	Master Protein	BAL65607.1	hypothetical protein ERDMAN_1812 [Mycobacterium tuberculosis str. Erdman = ATCC 35801]	other metabolic processes;signal transduction			Pf00211			0	57.346	41	7	13	7	268	28.8	9.51	43.48	7	0.949	1.205	0.788022	0.525602	0.162866	-0.07552	-0.343692	0.104113	126.8	0	120.4	152.8	8.29	3.84	5.16	97.6	104.3	100.8	113	0	103.7	117.8	116.3	127.3	123.3	62.8	110.9	103.5
TRUE	High	Master Protein	BAL67690.1	hemoglobine-like protein [Mycobacterium tuberculosis str. Erdman = ATCC 35801]	other metabolic processes;stress response;other biological processes		other molecular function	Pf00111, Pf00175, Pf00970	887315	hmp; kshb; kshB	0	24.098	16	4	8	4	358	38.2	4.72	25.44	4	0.994	1.261	0.788644	0.856867	0.0901806	-0.00868224	-0.342555	0.104476	122.9	0	122.2	154.9	4.85	8.49	11.37	74.1	68.4	65.6	85.3	0	77	77	99.4	87.6	96.9	40.9	84.1	74.2
TRUE	High	Master Protein	BAL64862.1	transmembrane protein [Mycobacterium tuberculosis str. Erdman = ATCC 35801]		plasma membrane;other membranes		Pf17270	885411		0	6.076	15	2	5	2	303	30.2	6.77	0	2	0.916	1.162	0.788644	0.291579	0.287067	-0.12658	-0.342555	0.10521	129.9	0	119.1	151	10.26	5.85	7.08	81.7	83.6	68.6	80.6	0	71.1	78	89.1	86.7	84	39.1	71.1	71.5
TRUE	High	Master Protein	BAL64828.1	resolvase [Mycobacterium tuberculosis str. Erdman = ATCC 35801]	DNA metabolism		nucleic acid binding activity;other molecular function	Pf00239			0	5.849	12	2	2	2	182	19.9	10.27	5.02	2	0.965	1.223	0.789266	0.617569	0.272936	-0.0513992	-0.341417	0.115401	125.5	0	121.1	153.4	15.07	8.97	10.09	20.6	13.5	18	23.2	0	17.8	22.1	22.3	22.6	23.4	13.6	21.3	23
TRUE	High	Master Protein	BAL65865.1	cytochrome p450 140 [Mycobacterium tuberculosis str. Erdman = ATCC 35801]			other molecular function	Pf00067	45425853; 885758	cyp140	0	99.109	48	16	40	16	438	48.8	7.08	129.59	16	0.908	1.146	0.792393	0.324276	0.198679	-0.139236	-0.335712	0.111568	78.2	161	71.1	89.7	6.46	4.27	7.02	686.1	696.4	664.5	817.4	4.3	669.6	723.4	807.6	742.2	822.7	419	799.4	680.2
TRUE	High	Master Protein	BAL64431.1	polyprenyl-diphosphate synthase [Mycobacterium tuberculosis str. Erdman = ATCC 35801]	other metabolic processes		other molecular function	Pf00348		grcC1	0	98.492	47	11	38	11	329	34.9	5.06	126.79	11	0.942	1.189	0.792393	0.508642	0.0880782	-0.086201	-0.335712	0.111598	127.8	0	120.3	151.9	1.22	7.84	8.44	350.6	299.1	304.6	361.5	0	312.3	340.7	399.3	380.2	381	163.4	349.4	319.9
TRUE	High	Master Protein	BAL65044.1	exodeoxyribonuclease VII large subunit [Mycobacterium tuberculosis str. Erdman = ATCC 35801]	DNA metabolism;other metabolic processes	other cell component	nucleic acid binding activity;other molecular function	Pf02601, Pf13742		xseA	0	57.837	34	12	18	12	415	44.6	9.06	48.05	12	0.888	1.121	0.792393	0.175623	0.368363	-0.171368	-0.335712	0.112452	43.6	268.7	38.8	48.9	11.99	9.94	6.56	116.7	117.6	93.8	142.9	2.1	114.9	113.6	156.2	126.4	125	68	119.4	114.5
TRUE	High	Master Protein	BAL67148.1	hypothetical protein ERDMAN_3372 [Mycobacterium tuberculosis str. Erdman = ATCC 35801]				Pf09970			0	36.999	28	7	8	7	371	41	7.08	21	7	0.978	1.234	0.792393	0.707293	0.176269	-0.0320936	-0.335712	0.111365	124.6	0	121.8	153.7	7.55	3.72	18.22	69	57.3	55	60.2	0	58.9	65.2	70.7	69.4	73.3	38.3	78.9	64.2
TRUE	High	Master Protein	BAL67631.1	hypothetical protein ERDMAN_3858 [Mycobacterium tuberculosis str. Erdman = ATCC 35801]			other molecular function	Pf06314			0	88.219	60	12	45	12	239	26.2	9.5	107.73	12	0.824	1.039	0.793021	0.0377301	0.591161	-0.279284	-0.334568	0.1134	90.5	141	74.5	94	1.28	3.38	6.82	963.9	868.8	877.9	1029.3	4.2	852.1	868.3	909.2	902.6	977.6	469.6	874.6	795.4
TRUE	High	Master Protein	BAL64916.1	hypothetical protein ERDMAN_1111 [Mycobacterium tuberculosis str. Erdman = ATCC 35801]	other biological processes	cytosol	other molecular function	Pf00027, Pf13302	885385		0	14.06	22	4	4	4	333	35.6	5.31	13.1	4	0.913	1.149	0.794913	0.2893	0.382974	-0.131313	-0.331132	0.116684	130.6	0	119.3	150.1	17.42	11.69	9.14	50.1	66.5	52.6	70.3	0	60.3	59.3	82.5	61.3	69.1	32.9	64.7	65.2
TRUE	High	Master Protein	BAL67162.1	hypothetical protein ERDMAN_3386 [Mycobacterium tuberculosis str. Erdman = ATCC 35801]			other molecular function	Pf02771, Pf08028	45427090; 888661	hsaA_2	0	111.933	55	17	63	17	376	40.3	6.34	165.02	17	0.69	0.867	0.795545	4.79076e-05	0.405761	-0.535332	-0.329985	0.118206	108.2	123.4	74.6	93.8	3.55	3.89	5.23	787.9	735.1	740.2	893.9	2.6	574.6	612.1	644.2	653.8	715.3	363.1	628.3	561.2
TRUE	High	Master Protein	BAL67048.1	hypothetical protein ERDMAN_3269 [Mycobacterium tuberculosis str. Erdman = ATCC 35801]	other metabolic processes		other molecular function	Pf01983		fbiD	0	19.049	32	4	6	4	223	23.1	5.6	17.7	4	1.043	1.31	0.796178	0.741032	0.0544872	0.0607392	-0.328836	0.11999	24.9	316.6	25.9	32.6	9.6	7.32	7.95	77.2	56.7	64.4	84.6	2.6	78.9	81.9	95	79.8	83.1	46.4	81.1	78.5
TRUE	High	Master Protein	BAL65290.1	ATP-dependent Clp protease adaptor protein [Mycobacterium tuberculosis str. Erdman = ATCC 35801]	protein metabolism;other metabolic processes		other molecular function	Pf02617		clpS	0.001	5.281	19	2	3	2	98	10.9	6.28	5.95	2	0.995	1.249	0.796813	0.797639	0.24089	-0.00723157	-0.327687	0.137453	123.3	0	122.7	154	17.77	33.03	17.34	11.3	14.3	14.3	13.2	0	15.7	11.6	20.8	15.2	18.8	3.5	15.2	11.3
TRUE	High	Master Protein	BAL67762.1	transmembrane protein [Mycobacterium tuberculosis str. Erdman = ATCC 35801]	other metabolic processes;signal transduction	other membranes	other molecular function	Pf00211, Pf00672	885620	cyaB_2	0	43.079	21	10	17	10	549	58.7	6.32	44.32	10	0.818	1.026	0.796813	0.0169211	0.658164	-0.289827	-0.327687	0.121374	59.2	231.8	48.4	60.7	5.87	5.58	9.17	328.2	325.5	332.1	374.3	3.9	301.2	312.6	354.3	345.8	316	188.1	294	289.8
TRUE	High	Master Protein	BAL65349.1	monoxygenase [Mycobacterium tuberculosis str. Erdman = ATCC 35801]			other molecular function	Pf13738	886743	hapE_4	0	18.877	15	7	11	7	492	55.2	8.4	23.3	7	0.958	1.202	0.796813	0.610748	0.143779	-0.0619024	-0.327687	0.120502	126.6	0	121.2	152.2	21.33	32.08	39.25	97.9	134.4	142.6	130.7	0	124.4	158.1	163.2	122.5	95	122.2	132.9	140.3
TRUE	High	Master Protein	BAL66793.1	cell division transmembrane protein [Mycobacterium tuberculosis str. Erdman = ATCC 35801]	other biological processes	plasma membrane;other membranes	nucleic acid binding activity;other molecular function	Pf01580, Pf09397, Pf13491, Pf17854		ftsK; spoIIIE	0	88.12	32	18	28	18	767	82	5.41	80.93	18	0.943	1.183	0.797448	0.533757	0.115788	-0.0846703	-0.326537	0.121673	80.3	149	75.7	95	4.28	5.14	11.72	461.7	366.3	389.9	448.3	2.2	419.2	423.9	506.1	491.1	453	233	477.5	428.3
TRUE	High	Master Protein	BAL63926.1	cation transporter P-type ATPase A [Mycobacterium tuberculosis str. Erdman = ATCC 35801]	transport	plasma membrane;other membranes	transporter activity;other molecular function	Pf00122, Pf00702		ctpA	0	51.909	19	10	21	8	716	74.1	6.57	57.72	10	0.962	1.207	0.797448	0.680653	0.111343	-0.0558912	-0.326537	0.122239	126.2	0	121.5	152.3	3.19	5.26	6.95	195.9	174.2	186.3	214.4	0	192	221.2	220.6	228	213.3	119.5	221.7	194.3
TRUE	High	Master Protein	BAL66133.1	5-methyltetrahydrofolate-homocysteinmethyltransferase [Mycobacterium tuberculosis str. Erdman = ATCC 35801]	other metabolic processes		other molecular function	Pf00809, Pf02310, Pf02574, Pf02607, Pf02965	45426099; 888711	metH	0	229.291	42	36	77	36	1192	130.2	5.05	230.23	36	1.163	1.457	0.798085	0.0699574	0.00191258	0.217851	-0.325386	0.12364	77.1	120.9	89.7	112.3	2.45	3.24	6.24	541.2	493	473.6	556.4	2.3	664	685.1	711	731.6	722.2	360.9	697	605.1
TRUE	High	Master Protein	BAL66118.1	proteasome alpha subunit [Mycobacterium tuberculosis str. Erdman = ATCC 35801]	protein metabolism;other metabolic processes	other cell component	other molecular function	Pf00227		prcA	0	99.46	60	11	33	11	248	26.8	5.36	116.93	11	0.875	1.097	0.798085	0.139503	0.335672	-0.192645	-0.325386	0.123572	134.6	0	117.8	147.6	5.33	3.8	4.72	420.2	400.2	392.7	497.6	0	411.9	411.3	428.3	451.8	462.3	248.4	421.3	381.6
TRUE	High	Master Protein	BAL66177.1	cell division protein [Mycobacterium tuberculosis str. Erdman = ATCC 35801]	other biological processes	other cell component	nucleic acid binding activity;other molecular function	Pf02381	888261	mraZ	0	48.764	48	7	31	7	143	15.9	6.54	101.69	7	0.765	0.958	0.798085	0.0036892	0.943487	-0.386468	-0.325386	0.123838	107	108.6	81.9	102.6	2.46	2.68	4.13	945.4	856.1	828.9	960.5	2.6	726	743.4	822.4	830.5	847.4	452.5	746.2	687.3
TRUE	High	Master Protein	BAL64218.1	Mg2+ transport transmembrane protein [Mycobacterium tuberculosis str. Erdman = ATCC 35801]	transport	plasma membrane;other membranes	transporter activity;other molecular function	Pf00571, Pf01769, Pf03448	45424327; 886476	mgtE	0	31.327	27	9	9	9	460	49.3	5.01	22.25	9	0.925	1.158	0.798722	0.327256	0.262176	-0.112475	-0.324235	0.124935	129.8	0	120	150.2	5.37	2.29	5.5	97	76.4	85.4	102.3	0	89.4	92.1	101.4	106.4	105.5	55.5	98.3	92.4
TRUE	High	Master Protein	BAL63897.1	TetR family transcriptional regulator [Mycobacterium tuberculosis str. Erdman = ATCC 35801]			nucleic acid binding activity	Pf00440		srpR_2	0	20.461	41	6	9	6	182	19.6	7.52	14	6	0.932	1.167	0.798722	0.37752	0.282431	-0.101598	-0.324235	0.124846	129.1	0	120.3	150.6	4.52	6.46	8.21	72.5	67.2	63.8	82.4	0	69.2	73.2	78.8	93.8	80.7	41.4	74.1	63.1
TRUE	High	Master Protein	BAL66397.1	chaperone protein [Mycobacterium tuberculosis str. Erdman = ATCC 35801]	other metabolic processes;stress response;other biological processes	other cell component	other molecular function	Pf00226, Pf00684, Pf01556	45426358; 886023	dnaJ; dnaJ2	0	65.021	30	9	32	9	382	40.5	6.68	124	9	0.972	1.216	0.799361	0.822809	0.0836947	-0.0409718	-0.323082	0.126783	89.9	113.6	87.4	109.2	3.38	3.09	3.4	1058.3	1000.3	960.5	1170.9	3.8	1041.2	1128.9	1251.4	1182.9	1254.6	638.8	1219.1	1027.4
TRUE	High	Master Protein	BAL66616.1	hypothetical protein ERDMAN_2832 [Mycobacterium tuberculosis str. Erdman = ATCC 35801]				Pf10604	887232		0	37.105	57	7	14	7	167	19	9.1	41.14	7	0.893	1.118	0.799361	0.199693	0.241272	-0.163268	-0.323082	0.125831	66.9	198.6	59.7	74.8	1.8	4.04	7.02	351.1	306.5	303.5	352.2	2.8	294.2	316	359.5	351.2	378.5	189.8	359.2	299.2
TRUE	High	Master Protein	BAL66894.1	hypothetical protein ERDMAN_3115 [Mycobacterium tuberculosis str. Erdman = ATCC 35801]				Pf04296			0	13.062	66	3	6	3	88	9.4	9.96	17.75	3	1.067	1.333	0.8	0.70255	0.121139	0.0935602	-0.321928	0.143209	117.6	0	125.5	156.8	11.12	23.1	3.51	15.1	15.9	12.4	16.8	0	18.2	15	19.7	18.7	25.2	6.1	18.6	16.1
TRUE	High	Master Protein	BAL64672.1	transmembrane protein [Mycobacterium tuberculosis str. Erdman = ATCC 35801]		other membranes			888941		0	32.312	32	5	7	5	206	21.6	10.93	25.3	5	1.084	1.351	0.801925	0.549236	0.0754571	0.116365	-0.318461	0.138333	13.3	354.2	14.5	18	4.09	6.66	3.47	30.7	26.1	28.9	31.4	2.2	32.4	34.2	41.3	35.4	39	21.1	35.1	30.6
TRUE	High	Master Protein	BAL64396.1	cytochrome C-type biogenesis protein [Mycobacterium tuberculosis str. Erdman = ATCC 35801]	cell organization and biogenesis;transport	plasma membrane;other membranes	other molecular function	Pf01578	887380	ccsA; ccsB	0	17.217	15	3	5	3	324	35	9.92	14.82	3	0.908	1.132	0.801925	0.262253	0.455477	-0.139236	-0.318461	0.134606	131.6	0	119.5	148.9	7.85	7.24	13.43	61.8	50	60.9	67.8	0	58.3	60.1	58.7	68.8	74	31.5	46.3	60.9
TRUE	High	Master Protein	BAL64609.1	protease IV [Mycobacterium tuberculosis str. Erdman = ATCC 35801]	protein metabolism;other metabolic processes	other membranes	other molecular function	Pf01343		sppA	0	142.512	42	18	52	18	602	63.6	5.57	174.21	18	0.811	1.01	0.802568	0.0239793	0.745473	-0.302226	-0.317304	0.133316	80.3	173.6	65.1	81.1	2.61	2.43	2.98	857.3	796.2	791.4	944.2	5.3	729.5	755.3	855.6	857.7	831.5	446.1	797.9	677.9
TRUE	High	Master Protein	BAL63909.1	oxidoreductase [Mycobacterium tuberculosis str. Erdman = ATCC 35801]			other molecular function	Pf00561			0	43.111	36	7	18	7	284	30.6	8.07	52.38	7	0.859	1.069	0.803213	0.0675739	0.578893	-0.21927	-0.316146	0.133837	136.6	0	117.3	146.1	2.42	8.68	2.26	133	111.2	118.6	135.8	0	117.1	132.5	110.9	131.7	133.1	63.5	118	112
TRUE	High	Master Protein	BAL66105.1	twin argininte translocase protein A [Mycobacterium tuberculosis str. Erdman = ATCC 35801]	transport	plasma membrane;other membranes	transporter activity	Pf02416	45426071; 888086	tatA	0	40.119	47	4	20	4	83	8.9	8.62	54.97	4	0.961	1.197	0.803213	0.67763	0.127098	-0.0573917	-0.316146	0.133836	126.7	0	121.7	151.6	4.26	6.53	14.6	204.8	163.6	167.2	203	0	186.2	195.4	203.7	201.1	244.6	109.3	207.1	160.7
TRUE	High	Master Protein	BAL67216.1	NADPH quinone oxidoreductase [Mycobacterium tuberculosis str. Erdman = ATCC 35801]			other molecular function	Pf00107, Pf08240	45427128; 888051	fadB4	0	68.096	44	9	41	9	323	33.8	5.57	119.92	9	1.001	1.245	0.803859	0.927702	0.0511317	0.00144197	-0.314986	0.136225	123.2	0	123.4	153.4	3.15	2.65	3.57	405.4	359.7	364.3	453	0	410.3	435.9	474.3	471.8	468.3	254	448.3	388.8
TRUE	High	Master Protein	BAL66150.1	dihydroorotate dehydrogenase 2 [Mycobacterium tuberculosis str. Erdman = ATCC 35801]	other metabolic processes	plasma membrane;other membranes;other cell component	other molecular function	Pf01180		pyrD	0	58.878	44	12	28	12	353	37.5	10.02	66.83	12	0.842	1.048	0.803859	0.0563318	0.534368	-0.248108	-0.314986	0.135721	78.4	173.4	66	82.2	3.28	4.59	4.05	412.7	385.5	375	461.5	2.6	386.8	373.8	428.6	427.8	422.8	198.7	384.8	351.1
TRUE	High	Master Protein	BAL65652.1	hypothetical protein ERDMAN_1858 [Mycobacterium tuberculosis str. Erdman = ATCC 35801]							0	38.02	40	6	9	6	200	21.2	5.12	30.99	6	0.997	1.241	0.803859	0.865236	0.185738	-0.00433459	-0.314986	0.140722	123.5	0	123.2	153.3	3.95	13.94	13.24	41.4	37.8	38.8	47.5	0	38.5	41.2	57.9	44.1	55.9	29.5	45.9	42.8
TRUE	High	Master Protein	BAL64784.1	phosphoserine aminotransferase [Mycobacterium tuberculosis str. Erdman = ATCC 35801]	other metabolic processes	other cytoplasmic organelle;other cell component	other molecular function	Pf00266	885140	serC	0	96.232	60	14	48	14	376	40.2	4.94	129.12	14	0.955	1.186	0.805153	0.653675	0.120415	-0.0664274	-0.312665	0.139068	79.4	150.6	75.8	94.2	4.77	3.28	2.89	556.7	438.5	472.6	533.5	2.7	535.9	505.3	557.7	586.7	581.3	301.4	497.9	483.3
TRUE	High	Master Protein	BAL67747.1	probable transferase [Mycobacterium tuberculosis str. Erdman = ATCC 35801]			other molecular function	Pf00535			0	53.076	43	7	13	7	237	25.8	9.07	41.55	7	0.936	1.162	0.805802	0.405123	0.268993	-0.0954196	-0.311503	0.139566	129.1	0	120.8	150	7.23	7.05	7.17	82.9	74.2	83.3	82.9	0	90.1	81.7	85.3	89.8	101.6	46.6	78.7	73.7
TRUE	High	Master Protein	BAL65473.1	hypothetical protein ERDMAN_1677 [Mycobacterium tuberculosis str. Erdman = ATCC 35801]			other molecular function	Pf00132			0	13.89	11	2	2	2	221	24.1	6.2	6.66	2	0.946	1.174	0.806452	0.488613	0.413198	-0.0800879	-0.31034	0.153627	128.2	0	121.3	150.5	9.67	15.4	8.71	18.7	20.2	17.4	20.1	0	16.4	22.3	21.5	22.9	21.1	8	20.6	14.8
TRUE	High	Master Protein	BAL66892.1	translation initiation factor IF-2 [Mycobacterium tuberculosis str. Erdman = ATCC 35801]	protein metabolism;other metabolic processes	other cell component	nucleic acid binding activity;other molecular function	Pf00009, Pf04760, Pf11987		infB	0	218.328	61	24	101	24	610	65.7	4.82	320.55	24	0.895	1.107	0.808407	0.251125	0.30631	-0.16004	-0.306846	0.146078	133.2	0	119.2	147.5	3.04	3.87	3.58	1338	1251.2	1186.9	1433.6	0	1237.9	1344.8	1359.8	1406.9	1351	740.3	1347.7	1134.6
TRUE	High	Master Protein	BAL65516.1	ketoacyl reductase [Mycobacterium tuberculosis str. Erdman = ATCC 35801]	other biological processes		other molecular function	Pf00106	45425527; 886417		0	77.896	56	11	43	11	267	28.2	8.34	123.97	11	1.057	1.308	0.808407	0.474147	0.0223939	0.0799754	-0.306846	0.146239	90.2	96.6	95.3	117.9	1.77	4.12	2.28	934.7	803.1	828.3	939	2.7	998.8	1075.6	1073.8	1130.2	1114.4	616	1036.5	895.8
TRUE	High	Master Protein	BAL66694.1	phiRv2 prophage protein [Mycobacterium tuberculosis str. Erdman = ATCC 35801]				Pf05065			0	39.37	24	11	22	5	479	51.1	5.14	51.79	11	0.942	1.165	0.808407	0.475931	0.479076	-0.086201	-0.306846	0.165643	128.8	0	121.3	150	11.31	17.19	11.46	11.4	12.6	13.1	14.9	0	12.8	10	16.6	19.1	16.7	7.6	12.8	12.9
TRUE	High	Master Protein	BAL63975.1	cytochrome P450 138 [Mycobacterium tuberculosis str. Erdman = ATCC 35801]			other molecular function	Pf00067	45424102; 886868	cyp138	0	32.093	25	9	12	9	441	49.2	10.01	29.11	9	0.819	1.013	0.808407	0.0164048	0.874556	-0.288065	-0.306846	0.1465	141.3	0	115.7	143.1	3.27	17.02	9.94	146.7	134.3	128.2	147.9	0	120.2	125.1	131	123.3	142.3	98.5	128.2	128.4
TRUE	High	Master Protein	BAL64378.1	delta-aminolevulinic acid dehydratase [Mycobacterium tuberculosis str. Erdman = ATCC 35801]	other metabolic processes		other molecular function	Pf00490		hemB	0	31.784	26	6	16	6	296	30.9	4.56	49.12	6	0.886	1.096	0.808407	0.163826	0.408371	-0.174621	-0.306846	0.146849	134.1	0	118.9	147	5.19	10.11	11.27	200.7	185.5	165.8	214.1	0	170.5	193.9	198.9	199	253	119.4	150.7	172.3
TRUE	High	Master Protein	BAL65343.1	PPE family protein [Mycobacterium tuberculosis str. Erdman = ATCC 35801]		non-structural extracellular		Pf00823, Pf18878	886784	PPE20	0	20.556	8	3	6	3	539	55.4	4.86	20.42	3	1.329	1.644	0.808407	0.00908375	0.00273367	0.410341	-0.306846	0.155141	100.7	0	133.8	165.5	9.58	9.03	14.87	21.3	19.5	22.7	21.7	0	32.8	32.3	29.3	33.1	30.9	17.5	36.1	27.7
TRUE	High	Master Protein	BAL64207.1	chaperone protein [Mycobacterium tuberculosis str. Erdman = ATCC 35801]	other metabolic processes;stress response;other biological processes	other cell component	other molecular function	Pf00226, Pf00684, Pf01556	45424318; 886495	dnaJ; dnaJ1	0	143.492	44	14	77	14	395	41.3	8.12	259.42	14	0.972	1.201	0.809061	0.822363	0.100841	-0.0409718	-0.305679	0.147845	109.3	53.3	106.2	131.3	1.12	4.2	4.64	1502.2	1298.8	1349.2	1570.8	2	1498.7	1565.1	1618.5	1686	1584.4	898.1	1593.8	1399.5
TRUE	High	Master Protein	BAL65207.1	oxidoreductase [Mycobacterium tuberculosis str. Erdman = ATCC 35801]			other molecular function	Pf01565, Pf02913	45425227; 887063		0	68.548	48	15	22	15	455	47.2	4.79	69.44	15	0.895	1.106	0.809061	0.206079	0.271248	-0.16004	-0.305679	0.14861	55.8	232.4	50	61.8	2.36	4.04	4.02	344.3	305.8	316.3	378.5	4	307.4	357.4	355.5	367.3	372.2	188.4	351	294.2
TRUE	High	Master Protein	BAL64343.1	hypothetical protein ERDMAN_0527 [Mycobacterium tuberculosis str. Erdman = ATCC 35801]	other biological processes			Pf10698	45424442; 887161		0	28.244	38	5	10	5	174	19.1	5.05	30.44	5	0.964	1.192	0.809061	0.651786	0.174491	-0.0528949	-0.305679	0.14839	126.7	0	122.2	151	2.58	4.17	3.24	120.9	106.5	103.4	129.4	0	125.8	116	132.2	131	138.3	70.7	123	113.2
TRUE	High	Master Protein	BAL67603.1	hypothetical protein ERDMAN_3830 [Mycobacterium tuberculosis str. Erdman = ATCC 35801]					45427475; 888410		0	24.869	61	2	3	2	54	5.7	4.72	13.32	2	0.869	1.073	0.809717	0.157777	0.788139	-0.202572	-0.304511	0.1697	136	0	118.1	145.9	16.21	36.34	24.73	14.3	15.9	13.6	12.8	0	15.4	16	13.1	16.8	4.5	6.8	19.5	12.3
TRUE	High	Master Protein	BAL65209.1	hypothetical protein ERDMAN_1406 [Mycobacterium tuberculosis str. Erdman = ATCC 35801]	DNA metabolism;other metabolic processes;stress response		other molecular function	Pf03167		udgb; udgB	0	24.271	21	5	7	5	299	31.8	10.14	19.15	5	1.049	1.296	0.809717	0.720204	0.100857	0.0690147	-0.304511	0.151427	119.6	0	125.5	155	3.74	5.58	9.63	44.3	41	37.9	47.1	0	46.2	50.4	49.7	55.4	54.6	30.5	49.4	51
TRUE	High	Master Protein	BAL65805.1	CDP-diacylglycerol-glycerol-3-phosphate3-phosphatidyltransferase [Mycobacterium tuberculosis str. Erdman = ATCC 35801]	other metabolic processes	plasma membrane;other membranes	other molecular function	Pf01066	45425796; 885126	pgsA-1; pgsA2	0	12.816	20	4	7	4	209	22.9	9.83	20.74	4	1.074	1.327	0.809717	0.469616	0.0329789	0.102994	-0.304511	0.149619	117.6	0	126.4	156	8.82	12.92	13.04	92.8	84.4	83.1	81.9	0	84.1	106.4	130	98.5	128.7	58.5	105.4	98.7
TRUE	High	Master Protein	BAL65530.1	hypothetical protein ERDMAN_1734 [Mycobacterium tuberculosis str. Erdman = ATCC 35801]		plasma membrane;other membranes	other molecular function	Pf04075	886363		0	69.952	82	9	37	9	148	16.3	8.34	109.25	9	0.893	1.102	0.810373	0.240184	0.325239	-0.163268	-0.303342	0.15141	99.1	103.1	88.5	109.2	4.11	6.56	6.07	778.5	650	726.2	805.6	2.2	755.2	755.6	774.5	823.8	728.3	393.8	660.7	603.8
TRUE	High	Master Protein	BAL67214.1	acyl-CoA dehydrogenase [Mycobacterium tuberculosis str. Erdman = ATCC 35801]			other molecular function	Pf00441, Pf02770, Pf02771	45427126; 887971	fadE24	0	126.117	45	13	45	13	468	49.6	6.06	154.36	13	1.052	1.297	0.81103	0.507977	0.0262306	0.0731347	-0.302173	0.152457	62.4	191	65.6	80.9	6.04	4.8	1.12	811.8	804.2	716.7	902.8	7	961.6	1005.4	980.5	1019.7	1047.3	518.3	911.6	851.4
TRUE	High	Master Protein	BAL64096.1	hypothetical protein ERDMAN_0279 [Mycobacterium tuberculosis str. Erdman = ATCC 35801]					45424223; 886669		0	34.663	86	8	11	8	97	10.9	4.65	29.49	8	0.666	0.822	0.81103	1.19993e-06	0.153307	-0.586406	-0.302173	0.152416	160.8	0	107.1	132.1	34.78	26.8	28.51	477.8	412.3	302.5	211.2	0	337.6	242.5	369.8	358	203.9	115	280.2	307.2
TRUE	High	Master Protein	BAL65557.1	imidazoleglycerol-phosphate dehydratase [Mycobacterium tuberculosis str. Erdman = ATCC 35801]	other metabolic processes	other cell component	other molecular function	Pf00475	886274	hisB	0	12.927	13	3	8	3	210	22.8	6.86	22.86	3	0.885	1.092	0.81103	0.149575	0.471105	-0.176251	-0.302173	0.152003	134.4	0	118.9	146.7	5.49	8.29	13.82	129	122.8	130.4	141.3	0	132.1	135.5	138.7	142.5	120.8	70.7	114	116.4
TRUE	High	Master Protein	BAL64447.1	ArsR family transcriptional regulator [Mycobacterium tuberculosis str. Erdman = ATCC 35801]	other biological processes		nucleic acid binding activity;other molecular function	Pf01022, Pf08327	887717		0	87.918	33	10	45	9	434	46.4	6.07	140.97	10	1.05	1.293	0.812348	0.508092	0.0286258	0.0703893	-0.299831	0.15604	119.6	0	125.7	154.7	4.24	3.24	3.96	535.8	445.6	440.5	506.7	0	520.2	579.6	597	620.1	642.2	303.9	553.2	479.9
TRUE	High	Master Protein	BAL65601.1	translation initiation factor IF-3 [Mycobacterium tuberculosis str. Erdman = ATCC 35801]	protein metabolism;other metabolic processes	other cell component	nucleic acid binding activity	Pf00707, Pf05198		infC	0	66.344	58	12	41	12	173	19.3	9.79	88.9	12	0.928	1.142	0.812348	0.453261	0.208388	-0.107803	-0.299831	0.155722	130.3	0	120.9	148.8	4.48	4.69	1.7	572.7	559.8	537.3	642.8	0	568.1	593.4	645.3	665.9	627.9	365.9	594.7	537.9
TRUE	High	Master Protein	BAL66281.1	cytochrome P450 124 [Mycobacterium tuberculosis str. Erdman = ATCC 35801]	other metabolic processes		other molecular function	Pf00067	45426248; 887763	cyp124	0	6.124	7	3	3	3	428	47.8	5.3	6.47	3	0.989	1.217	0.813008	0.763394	0.363698	-0.0159576	-0.298658	0.185561	124.8	0	123.4	151.8	9.91	15.7	29.52	10.9	7.7	9	11.4	0	11	9.4	15.1	12.8	11.7	5.2	10.9	12.5
TRUE	High	Master Protein	BAL63937.1	cation-transporter P-type ATPase B [Mycobacterium tuberculosis str. Erdman = ATCC 35801]	transport	plasma membrane;other membranes	transporter activity;other molecular function	Pf00122, Pf00403, Pf00702		ctpB	0	41.301	20	12	18	10	752	77.4	7.3	44.86	12	0.963	1.182	0.814996	0.718251	0.129591	-0.0543923	-0.295135	0.16251	61.5	206.5	59.3	72.7	1.81	5.17	5.32	479.6	411.4	434.7	502.3	4.4	436.2	481	536.2	498	572.7	276.5	486	439.9
TRUE	High	Master Protein	BAL67357.1	hypothetical protein ERDMAN_3583 [Mycobacterium tuberculosis str. Erdman = ATCC 35801]				Pf03816, Pf13399			0	51.948	33	9	12	9	492	50.6	5.27	44.39	9	0.822	1.008	0.815661	0.0269332	0.949816	-0.28279	-0.293959	0.163274	141.3	0	116.2	142.5	8.96	10.83	15.59	93.7	78.6	73.8	79.4	0	83.5	85.5	81.2	80.7	83.1	36.8	81.1	67.4
TRUE	High	Master Protein	BAL67464.1	hypothetical protein ERDMAN_3691 [Mycobacterium tuberculosis str. Erdman = ATCC 35801]			other molecular function	Pf01243	45427368		0	23.455	40	5	14	5	136	14.7	5.45	35.55	5	1.01	1.237	0.816327	0.858338	0.0760626	0.0143553	-0.292782	0.166536	123.2	0	124.4	152.4	3.18	9.25	8.74	263.5	214.9	225.3	259.5	0	255	267.5	276.8	299.9	301.2	118.1	254.4	256.6
TRUE	High	Master Protein	BAL66039.1	hypothetical protein ERDMAN_2246 [Mycobacterium tuberculosis str. Erdman = ATCC 35801]				Pf11296	887972		0	16.464	20	4	5	4	280	30.5	7.62	13.71	4	0.928	1.137	0.816327	0.377626	0.500018	-0.107803	-0.292782	0.175905	130.5	0	121.1	148.4	16.2	12.68	10.59	39.3	27.4	24.1	31.5	0	27	32.3	27.8	31.8	40.9	17.7	36.2	30.6
TRUE	High	Master Protein	BAL67787.1	transmembrane protein [Mycobacterium tuberculosis str. Erdman = ATCC 35801]		other membranes		Pf07332	885626		0	45.818	49	8	33	8	172	18.9	9.82	91.98	8	0.879	1.075	0.817661	0.170508	0.407649	-0.186065	-0.290424	0.168614	135.4	0	119	145.6	2.55	3.22	3.48	563.5	526	514.8	602.8	0	549.1	529.3	567.3	597.6	588.6	309.3	530.6	494.1
TRUE	High	Master Protein	BAL64302.1	hypothetical protein ERDMAN_0486 [Mycobacterium tuberculosis str. Erdman = ATCC 35801]			other molecular function	Pf04978	886336		0	31.994	36	4	8	4	171	18.9	5.5	28.16	4	1.039	1.271	0.817661	0.61838	0.0577781	0.0551957	-0.290424	0.169432	120.8	0	125.6	153.6	11.61	10.95	8.03	146.2	119.1	153.8	144.2	0	152.6	153.1	162.1	174.1	181.6	66.3	160.3	124.2
TRUE	High	Master Protein	BAL64025.1	lysophospholipase [Mycobacterium tuberculosis str. Erdman = ATCC 35801]	other metabolic processes;other biological processes	non-structural extracellular;other membranes	other molecular function	Pf12146	886785		0	81.7	60	11	38	11	279	30.2	6.23	116.89	11	0.884	1.08	0.818331	0.196216	0.406554	-0.177882	-0.289244	0.171347	84.1	150.7	74.3	90.8	6.84	3.6	3.29	869.2	669.2	787.4	845.6	4.1	760.4	801.9	813.7	855.2	906.5	420.2	791.5	731.1
TRUE	High	Master Protein	BAL65490.1	sugar transferase [Mycobacterium tuberculosis str. Erdman = ATCC 35801]			other molecular function	Pf00535	886447	pgaC_1	0	6.228	8	2	2	2	346	39.6	9.22	5.31	2	0.903	1.103	0.818331	0.295119	0.713544	-0.147202	-0.289244	0.19662	133.1	0	120.1	146.8	16.9	11.67	10.97	12.5	11.5	7.8	13.1	0	11.8	13	13.9	10.3	12.9	6.5	11.7	13.5
TRUE	High	Master Protein	BAL65541.1	8-amino-7-oxononanoate synthase [Mycobacterium tuberculosis str. Erdman = ATCC 35801]	other metabolic processes		other molecular function	Pf00155	886345	bioF1	0	17.857	21	6	7	6	386	40	8.31	12.72	6	1.019	1.245	0.819001	0.955769	0.155535	0.0271541	-0.288063	0.172516	122.6	0	124.9	152.5	5.48	9.91	10.86	59.6	46.2	52.1	60.6	0	60.4	62.1	71	61	56	35.4	67.8	62.4
TRUE	High	Master Protein	BAL65166.1	tetronasin-transport ATP-binding protein ABCtransporter [Mycobacterium tuberculosis str. Erdman = ATCC 35801]	transport		transporter activity;other molecular function	Pf00005, Pf13732		drrA_2	0	97.884	59	14	55	14	311	33.5	6.39	155.03	14	0.669	0.816	0.819672	1.04998e-05	0.197072	-0.579922	-0.286881	0.174753	161	0	107.7	131.3	2.97	3.66	2.92	1631.1	1387.2	1498	1661.8	0	1116.4	1119.4	1171	1268.3	1282.2	596.4	1101	1034.1
TRUE	High	Master Protein	BAL67267.1	hypothetical protein ERDMAN_3492 [Mycobacterium tuberculosis str. Erdman = ATCC 35801]							0	17.165	16	5	8	5	421	47.5	7.11	16.28	5	0.98	1.195	0.820345	0.860662	0.0717958	-0.0291463	-0.285698	0.176031	47	250.7	46.1	56.2	1.07	3.87	6.83	331.5	288.3	297.8	341.9	4.8	329.8	339.3	382.8	348.5	375.4	191.4	336.1	324.8
TRUE	High	Master Protein	BAL63936.1	integral membrane protein [Mycobacterium tuberculosis str. Erdman = ATCC 35801]		plasma membrane;other membranes		Pf05425, Pf09678			0	12.051	8	3	3	3	640	68.3	9.23	9.2	3	1.015	1.237	0.820345	0.977419	0.235319	0.0214797	-0.285698	0.184558	123	0	124.8	152.1	5.52	21.62	27.19	29.1	23.5	27.2	30.2	0	27.8	26.1	36	25	43.5	22.1	31.2	27.8
TRUE	High	Master Protein	BAL66390.1	phosphate starvation-inducible protein [Mycobacterium tuberculosis str. Erdman = ATCC 35801]		cytosol;other cell component	nucleic acid binding activity;other molecular function	Pf02562	45426355; 885998	phoH1; ybeZ_2	0	36.493	33	8	14	8	352	37.8	6.2	43.32	8	0.817	0.995	0.821018	0.0128477	0.947864	-0.291592	-0.284514	0.178313	142.3	0	116.2	141.5	1.47	6.24	6.32	300.4	259.4	263.7	318.7	0	243.9	249.3	297.6	262.2	290.7	158	253.3	219.2
TRUE	High	Master Protein	BAL64906.1	polyprenyl-diphosphate synthase [Mycobacterium tuberculosis str. Erdman = ATCC 35801]	other metabolic processes		other molecular function	Pf00348		grcC; grcC2; hepT_1	0	35.671	39	7	14	7	325	34.7	5.4	40.26	7	0.893	1.087	0.821018	0.159197	0.474256	-0.163268	-0.284514	0.178817	134.2	0	119.8	145.9	5.19	6.43	5.55	177.2	137	149.9	173.5	0	144.4	156.4	175.3	174.9	196.4	82.8	155.3	152.6
TRUE	High	Master Protein	BAL66891.1	ribosome-binding factor A [Mycobacterium tuberculosis str. Erdman = ATCC 35801]	protein metabolism;RNA metabolism OR transcription;other metabolic processes;other biological processes	cytosol;other cell component	translation activity;nucleic acid binding activity	Pf02033	888923	rbfA	0	30.823	32	5	16	3	183	19	5.67	40.82	5	1.102	1.342	0.821018	0.207287	0.0121106	0.140124	-0.284514	0.177321	62.2	185.9	68.5	83.5	10.93	14.44	13.75	239.9	242.6	207.8	305.8	2.1	208.7	291	329.6	292.5	375.8	172.2	354	267.7
TRUE	High	Master Protein	BAL65294.1	9.5 kDa culture filtrate antigen [Mycobacterium tuberculosis str. Erdman = ATCC 35801]	other metabolic processes	cytosol;other cell component		Pf02597	45425313; 886879	cfp10a; cfp10A; cysO	0	24.102	76	4	8	4	93	9.6	5	25.49	4	1.105	1.345	0.821693	0.435295	0.0861358	0.144046	-0.283329	0.18986	115.9	0	128.1	155.9	17.34	18.15	11.94	30.4	19	27.6	25.2	0	31.6	40.2	34.9	34.2	31.2	13.2	34.5	30.6
TRUE	High	Master Protein	BAL64448.1	hypothetical protein ERDMAN_0633 [Mycobacterium tuberculosis str. Erdman = ATCC 35801]		non-structural extracellular		Pf00903, Pf18029	887732	cfp30B; cfp32; TB27.3	0	110.087	38	5	83	5	261	27.3	4.61	297.6	5	1.071	1.304	0.821693	0.388039	0.0237663	0.0989585	-0.283329	0.179429	118.5	0	127	154.5	5.06	5.57	5.71	1163.3	1009.9	923.9	1199.1	0	1242.5	1332.2	1361	1444.7	1590.1	683.4	1331	1091.3
TRUE	High	Master Protein	BAL66144.1	hypothetical protein ERDMAN_2351 [Mycobacterium tuberculosis str. Erdman = ATCC 35801]				Pf11290	45426109; 887844		0	18.609	31	4	7	4	195	21.2	4.77	18.18	4	0.994	1.21	0.821693	0.826446	0.2956	-0.00868224	-0.283329	0.189632	124.8	0	124.1	151.1	18	13.42	10.13	25	15	17.2	25.5	0	21.8	25.7	19.1	25.4	29.2	12.6	24	20.4
TRUE	High	Master Protein	BAL67795.1	probable hydrolase [Mycobacterium tuberculosis str. Erdman = ATCC 35801]	other metabolic processes;other biological processes		other molecular function	Pf00753, Pf17778	45427672; 885079	pksB	0	18.539	20	4	5	4	264	28.5	4.96	13.95	4	0.935	1.137	0.822368	0.399248	0.37029	-0.0969617	-0.282143	0.181947	130.2	0	121.8	148	9.15	16.68	3.51	71.4	57.8	72.5	79.4	0	71	71.2	78.1	81	90.3	26.5	75.4	64.6
TRUE	High	Master Protein	BAL66552.1	hypothetical protein ERDMAN_2767 [Mycobacterium tuberculosis str. Erdman = ATCC 35801]			nucleic acid binding activity	Pf01381, Pf06114	887812		0	11.617	12	4	5	4	415	45.8	6.19	9.59	4	0.92	1.119	0.822368	0.29949	0.47266	-0.120294	-0.282143	0.182225	131.6	0	121.1	147.2	10.19	9.26	8.89	70.3	66.4	62.7	90.6	0	66	69	81.2	80.1	72.9	47.6	69.7	65.2
TRUE	High	Master Protein	BAL66990.1	acyl-CoA synthetase [Mycobacterium tuberculosis str. Erdman = ATCC 35801]	other metabolic processes		other molecular function	Pf00501		fadD26	0	90.814	30	14	35	12	626	67.9	6.76	104.58	14	1.086	1.319	0.823045	0.301774	0.0118541	0.119024	-0.280956	0.183371	117.5	0	127.5	155	3.92	8.35	7.49	376.9	302	328	374.8	0	431.2	475	439.6	462.4	465	212.1	421.5	370
TRUE	High	Master Protein	BAL67955.1	polyketide synthase associated protein [Mycobacterium tuberculosis str. Erdman = ATCC 35801]			other molecular function	Pf00668		papA1	0	31.53	21	7	14	7	470	51.9	5.49	35.07	7	1.114	1.353	0.823045	0.169812	0.0176257	0.155749	-0.280956	0.184094	115.3	0	128.5	156.1	5.82	6.34	7.92	136.3	128.3	112.7	140	0	146.3	166.2	178.9	176.9	176.3	78.9	156	152.3
TRUE	High	Master Protein	BAL64344.1	UDP-N-acetylenolpyruvoylglucosamine reductase [Mycobacterium tuberculosis str. Erdman = ATCC 35801]	cell cycle OR cell proliferation;cell organization and biogenesis;other metabolic processes;other biological processes	other cell component	other molecular function	Pf01565, Pf02873	45424443; 887169	murB	0	28.07	19	6	12	6	369	38.5	6.87	31.75	6	0.933	1.133	0.823045	0.404312	0.300629	-0.100051	-0.280956	0.184092	130.4	0	121.7	147.8	4.49	2.19	9.57	157.6	147.8	144.4	182.4	0	158.9	164.8	172.8	177.5	184.7	89	180.2	145.4
TRUE	High	Master Protein	BAL65484.1	hypothetical protein ERDMAN_1688 [Mycobacterium tuberculosis str. Erdman = ATCC 35801]			other molecular function	Pf00535	45425495; 886457		0	12.879	18	3	4	3	262	28.9	7.87	12.36	3	0.922	1.119	0.823723	0.344066	0.507137	-0.117161	-0.279768	0.188844	131.5	0	121.3	147.2	4.22	3.17	9.95	59.8	50.6	54.9	66.3	0	53.3	59.8	63.5	65.9	64.3	34	60.6	52.7
TRUE	High	Master Protein	BAL65189.1	malate dehydrogenase [Mycobacterium tuberculosis str. Erdman = ATCC 35801]	other metabolic processes		other molecular function	Pf00056, Pf02866	45425210; 887119	mdh	0	222.371	71	16	181	16	329	34.3	4.79	552.52	16	0.898	1.089	0.824402	0.267499	0.368747	-0.155213	-0.27858	0.187519	104.7	87.1	94.1	114.1	1.5	5.91	2.87	2362.3	2070.6	2051.8	2389.9	5.3	2288.4	2353.2	2231.4	2512.1	2406	1202.3	2199.1	1923.8
TRUE	High	Master Protein	BAL64298.1	short chain dehydrogenase [Mycobacterium tuberculosis str. Erdman = ATCC 35801]			other molecular function	Pf00106	45424400; 886342	fabG_2	0	107.461	54	14	65	12	311	33.6	9.66	191.97	14	0.966	1.172	0.824402	0.764869	0.146994	-0.0499049	-0.27858	0.186522	107.2	63.7	103.5	125.6	1.84	3.13	6.08	1382.7	1205.6	1191.5	1386.8	2.2	1287	1371.9	1583.4	1520.2	1541.4	801.8	1363	1232.4
TRUE	High	Master Protein	BAL65178.1	MRP family ATP-binding protein [Mycobacterium tuberculosis str. Erdman = ATCC 35801]	cell organization and biogenesis;other metabolic processes		other molecular function	Pf01883, Pf10609		mrp	0	70.082	60	15	28	15	382	40.2	6.34	79.32	15	0.898	1.089	0.824402	0.195594	0.429199	-0.155213	-0.27858	0.186845	133.9	0	120.2	145.9	4.54	4.45	3.84	279.6	230.5	253.5	272	0	268.4	255.4	276.2	289.6	280	138.7	243.3	244.1
TRUE	High	Master Protein	BAL67215.1	acyl-CoA dehydrogenase [Mycobacterium tuberculosis str. Erdman = ATCC 35801]			other molecular function	Pf00441, Pf02770	887417	fadE23	0	119.205	52	18	63	18	401	43.3	5.35	165.23	18	1.113	1.348	0.825083	0.197591	0.0119279	0.154454	-0.27739	0.189705	67	168	74.6	90.4	3.47	3.42	5.59	1518	1442.4	1381.2	1612	10.6	1773.4	1862.6	1946.9	1968.3	2050.8	959.6	1824.9	1606.6
TRUE	High	Master Protein	BAL66104.1	Sec-independent protein translocasetransmembrane protein [Mycobacterium tuberculosis str. Erdman = ATCC 35801]	transport	plasma membrane;other membranes	transporter activity	Pf00902	888068	tatC	0.007	3.218	5	2	3	2	308	33.8	9.11	2.26	2	0.778	0.942	0.825764	0.00958125	0.579439	-0.362158	-0.276199	0.200533	147.1	0	114.4	138.5	7	11.25	17.21	41.7	39.4	36.2	39.5	0	34.4	31.6	39.8	31	35.6	21.4	33.1	38.9
TRUE	High	Master Protein	BAL66479.1	ribonuclease E [Mycobacterium tuberculosis str. Erdman = ATCC 35801]	RNA metabolism OR transcription;other metabolic processes	other cell component	nucleic acid binding activity;other molecular function	Pf10150	45426434; 885911	rne	0	361.959	45	34	138	34	953	103.3	4.77	477.83	34	0.91	1.102	0.825764	0.334815	0.324237	-0.136062	-0.276199	0.190787	90.6	127.2	82.4	99.8	4.2	5.7	3.53	2136.7	2063	1953.7	2384.9	8.6	2172.3	2117.6	2318.4	2515	2154.4	1216	2107.2	1922.4
TRUE	High	Master Protein	BAL64330.1	mycolic acid synthase [Mycobacterium tuberculosis str. Erdman = ATCC 35801]	other metabolic processes	other cell component	other molecular function	Pf02353	886286	mmaA1; umaA; umaA1	0	214.297	66	19	117	18	286	33.1	5.1	302.92	19	0.978	1.184	0.825764	0.872027	0.125513	-0.0320936	-0.276199	0.190035	101	80.7	98.7	119.6	2.38	4.5	4.54	2132.9	1879.6	1851.5	2120	4.6	2062	2182.8	2429.8	2376.6	2600.3	1150.7	2129.1	1937.8
TRUE	High	Master Protein	BAL64326.1	transcriptional regulator [Mycobacterium tuberculosis str. Erdman = ATCC 35801]	other metabolic processes;stress response;other biological processes		nucleic acid binding activity;other molecular function	Pf01381, Pf06114, Pf09856	886320	ramB	0	19.632	13	5	7	5	474	53	7.12	18.65	5	1.174	1.421	0.825764	0.160178	0.0336996	0.231432	-0.276199	0.199167	111.3	0	130.6	158.1	4.08	14.13	8.24	31.3	25.1	27.6	32	0	36.4	40.8	41	40.6	43	29.3	41.9	34
TRUE	High	Master Protein	BAL64453.1	hypothetical protein ERDMAN_0638 [Mycobacterium tuberculosis str. Erdman = ATCC 35801]							0	49.033	41	8	37	8	188	20.8	9.74	96.17	8	1.073	1.298	0.826446	0.377209	0.0259085	0.10165	-0.275007	0.193472	92.8	87.3	99.5	120.4	4.1	2.96	5.02	918.5	811.1	839.3	1046.5	2.4	1010.2	1052.4	1201.8	1151.2	1176.3	625.7	965	940.1
TRUE	High	Master Protein	BAL65463.1	esterase [Mycobacterium tuberculosis str. Erdman = ATCC 35801]			other molecular function	Pf00144		lipL	0	29.677	24	6	14	6	429	45.8	9.03	30.61	6	0.883	1.069	0.826446	0.172705	0.786623	-0.179515	-0.275007	0.203711	135.5	0	119.7	144.8	14.87	9.3	22.41	29.4	23.1	32.9	31.1	0	27.1	27.3	27.7	30.6	33.5	12.8	20.8	30
TRUE	High	Master Protein	BAL64155.1	dehydrogenase/reductase [Mycobacterium tuberculosis str. Erdman = ATCC 35801]			other molecular function	Pf00106	886581		0	29.497	31	7	14	7	302	32.7	8.13	24.49	7	0.988	1.196	0.826446	0.93791	0.0875644	-0.0174171	-0.275007	0.192461	73.4	166.3	72.5	87.8	3.83	7.31	1.47	370	340	345.2	423.7	2.4	386	403.5	392	452.5	391.3	238.1	398.7	353.3
TRUE	High	Master Protein	BAL64707.1	4-amino-4-deoxychorismate lyase [Mycobacterium tuberculosis str. Erdman = ATCC 35801]	other metabolic processes		other molecular function	Pf01063			0	21.589	24	5	7	5	289	31.1	5.96	19.33	5	0.942	1.139	0.82713	0.47762	0.447682	-0.086201	-0.273814	0.200411	129.8	0	122.3	147.9	8.11	7.98	8.37	51.8	48.9	41	50.8	0	45.4	45.2	56.9	51.8	60.1	30.7	46.3	48.6
TRUE	High	Master Protein	BAL67989.1	histone-like protein [Mycobacterium tuberculosis str. Erdman = ATCC 35801]		other membranes				hns	0	39.596	45	3	34	3	69	7.2	11.34	86.4	3	0.983	1.187	0.827815	0.919151	0.121061	-0.0247367	-0.27262	0.196835	126.2	0	124	149.8	5.74	9.04	3.23	641.1	618.8	609.9	767.7	0	662.1	768.4	723.9	818.6	785.3	478.9	686.2	640.1
TRUE	High	Master Protein	BAL64682.1	phosphoribosylformylglycinamidine synthasesubunit [Mycobacterium tuberculosis str. Erdman = ATCC 35801]	other metabolic processes	other cell component	other molecular function	Pf02700	886264	purS	0	17.643	32	2	3	2	79	8.6	4.67	9.32	2	1.165	1.408	0.827815	0.136362	0.0165142	0.22033	-0.27262	0.196407	112	0	130.4	157.6	12.18	21.84	15.62	56.2	48.5	62.1	57.7	0	66.6	81.5	73.1	86.6	72.8	22.7	76.4	44.8
TRUE	High	Master Protein	BAL65915.1	hypothetical protein ERDMAN_2122 [Mycobacterium tuberculosis str. Erdman = ATCC 35801]				Pf09844	885912		0	10.918	12	2	3	2	257	28.6	10.33	9.76	2	0.991	1.198	0.827815	0.816297	0.287029	-0.013043	-0.27262	0.201625	125.4	0	124.3	150.2	12.79	5.76	14.83	35.6	38.3	38.3	51	0	44.7	48.5	49.2	45.4	50.4	25	44.3	44.3
TRUE	High	Master Protein	BAL66156.1	hypothetical protein ERDMAN_2364 [Mycobacterium tuberculosis str. Erdman = ATCC 35801]	cell cycle OR cell proliferation;other biological processes	other cell component		Pf05103		wag31	0	105.612	55	13	57	13	250	27.2	4.88	144.81	13	0.856	1.034	0.8285	0.0841628	0.637586	-0.224317	-0.271426	0.198532	138.4	0	118.5	143.1	47.13	30.25	14.04	936.9	308.2	383.5	521.8	0	382.7	365.2	477.9	370.2	783.1	329.5	409.6	439.1
TRUE	High	Master Protein	BAL66432.1	hypothetical protein ERDMAN_2643 [Mycobacterium tuberculosis str. Erdman = ATCC 35801]			nucleic acid binding activity;other molecular function	Pf02452	885507		0	47.953	56	9	17	9	189	21.2	7.36	48.99	9	0.994	1.199	0.8285	0.982086	0.0972405	-0.00868224	-0.271426	0.199197	125.3	0	124.5	150.2	4.74	6.29	4.36	284.1	249.2	243.2	319.4	0	273.5	293	327.5	311.2	334.3	188	294.8	263.8
TRUE	High	Master Protein	BAL67915.1	hypothetical protein ERDMAN_4151 [Mycobacterium tuberculosis str. Erdman = ATCC 35801]							0.001	5.256	11	2	2	2	346	37.7	6.54	6.56	2	0.991	1.195	0.829187	0.79501	0.334053	-0.013043	-0.27023	0.211835	125.5	0	124.4	150	14.83	6.32	16.57	26	27.9	30.4	26.5	0	30.3	26.4	33.4	34.1	31.6	16.5	23.7	30.5
TRUE	High	Master Protein	BAL67380.1	L-lysine aminotransferase [Mycobacterium tuberculosis str. Erdman = ATCC 35801]	other metabolic processes		other molecular function	Pf00202		lat	0	19.385	17	5	7	5	422	46.2	5.62	23.91	5	0.948	1.144	0.829187	0.538274	0.295019	-0.077041	-0.27023	0.200229	129.4	0	122.7	148	2.07	5.65	7.42	130.1	110.9	113.3	138.1	0	116.8	136.4	150.5	145.4	137.6	71.2	120.3	101.5
TRUE	High	Master Protein	BAL64220.1	transmembrane protein [Mycobacterium tuberculosis str. Erdman = ATCC 35801]		plasma membrane;other membranes		Pf09335	45424329; 886473	dedA_1	0	6.926	8	2	5	2	227	24.5	9.01	13.22	2	0.966	1.165	0.829187	0.686542	0.220283	-0.0499049	-0.27023	0.200924	33.6	294.9	32.4	39.1	1.92	6.43	10.26	133.8	120.6	122.5	146.1	3.3	145.5	127.9	155.3	146.8	152.9	83.7	136.8	133.7
TRUE	High	Master Protein	BAL65130.1	acyl-CoA synthetase [Mycobacterium tuberculosis str. Erdman = ATCC 35801]	other metabolic processes		other molecular function	Pf00501	886065	fadD21	0	150.169	43	18	54	18	578	62.7	5.4	167.92	18	0.924	1.114	0.829876	0.430805	0.285555	-0.114035	-0.269033	0.20248	101.5	91.7	93.8	113	1.53	4.07	3.56	1036.4	894.8	894.4	1043.4	2.5	991.5	1019.8	1023.1	1072.5	1124.3	531.4	1010.1	874.6
TRUE	High	Master Protein	BAL65988.1	metal cation transporter P-type ATPase [Mycobacterium tuberculosis str. Erdman = ATCC 35801]	transport	plasma membrane;other membranes	transporter activity;other molecular function	Pf00122, Pf00702		ctpG	0	74.842	25	15	32	15	749	77	5.9	69.78	15	1.089	1.313	0.829876	0.274938	0.0167832	0.123004	-0.269033	0.202704	82	121	89.3	107.6	2.59	3.12	6.43	423.9	361.1	388.6	438.7	1.7	455.3	474.2	534.8	519.2	548.5	286.7	442.7	443.3
TRUE	High	Master Protein	BAL65183.1	hypothetical protein ERDMAN_1380 [Mycobacterium tuberculosis str. Erdman = ATCC 35801]		other membranes		Pf11181	45425204; 887137		0	73.229	45	5	28	5	175	18.6	9.54	87.54	5	0.996	1.2	0.829876	0.977406	0.119943	-0.00578235	-0.269033	0.203073	125.1	0	124.7	150.2	5.05	3.29	5.51	197.5	179.2	197.1	214.5	0	214.2	221.9	227.5	238.4	229.2	121.2	191.6	180.2
TRUE	High	Master Protein	BAL65158.1	DNA-3-methyladenine glycosylase I [Mycobacterium tuberculosis str. Erdman = ATCC 35801]	DNA metabolism;other metabolic processes;stress response		other molecular function	Pf03352	45425180; 888035	tag; tagA	0	9.354	9	2	6	2	204	23	7.88	10.86	2	0.939	1.131	0.829876	0.432868	0.528076	-0.0908029	-0.269033	0.214079	130.3	0	122.3	147.4	6.26	9.12	13.71	28.9	28.8	26.4	33.8	0	29.2	30.8	30.9	31.5	40.3	18.1	31.3	27.2
TRUE	High	Master Protein	BAL66656.1	CDP-diacylglycerol-inositol3-phosphatidyltransferase [Mycobacterium tuberculosis str. Erdman = ATCC 35801]	other metabolic processes	plasma membrane;other membranes;other cell component	other molecular function	Pf01066	888209	pgsA1	0	5.93	11	2	3	2	217	23.2	9.26	9.33	2	0.969	1.168	0.829876	0.65121	0.34404	-0.0454314	-0.269033	0.204309	127.5	0	123.6	148.9	10.68	14.39	13.33	54.6	47	40.2	61.4	0	47.3	55	70.2	73.1	61.4	25.9	40.4	48.9
TRUE	High	Master Protein	BAL67712.1	hypothetical protein ERDMAN_3940 [Mycobacterium tuberculosis str. Erdman = ATCC 35801]	other metabolic processes		other molecular function	Pf03992	45427579; 886278	mhud; mhuD; TB11; TB11.2	0	28.18	35	3	9	3	105	11.2	6.37	35.08	3	0.83	0.999	0.830565	0.0294244	0.984911	-0.268817	-0.267835	0.205072	141.4	0	117.3	141.2	34.35	30.66	11.15	159.1	74.3	105.5	79.6	0	146.5	93.5	87.5	113.7	91.1	38.8	86	71.7
TRUE	High	Master Protein	BAL66057.1	polyprenol-monophosphomannose synthase [Mycobacterium tuberculosis str. Erdman = ATCC 35801]	protein metabolism;other metabolic processes	plasma membrane;other membranes	other molecular function	Pf00535, Pf00795, Pf20154		lnt; lnt_1; ppm1	0	149.814	38	22	59	22	929	99.5	7.61	194.2	22	1.004	1.208	0.831255	0.889687	0.0920732	0.00575927	-0.266637	0.205851	77.9	149.8	78.2	94.1	2.77	2.84	2.36	1018.6	923.9	965.9	1088.3	5.5	1048.7	1128.2	1221.2	1171.9	1210.8	634.5	1079.4	981
TRUE	High	Master Protein	BAL66984.1	hypothetical protein ERDMAN_3205 [Mycobacterium tuberculosis str. Erdman = ATCC 35801]				Pf02566			0	22.836	39	5	6	5	137	14.9	4.83	18.16	5	1.143	1.376	0.831255	0.168488	0.018876	0.192825	-0.266637	0.205894	29.2	297.4	33.3	40.1	18	9.35	3.99	66.1	83.5	59.7	88.4	2.1	73.8	99.2	102.5	102.5	92.6	50.4	87.1	78.3
TRUE	High	Master Protein	BAL64293.1	hypothetical protein ERDMAN_0477 [Mycobacterium tuberculosis str. Erdman = ATCC 35801]				Pf02190			0	12.194	23	3	6	3	218	23.9	5.05	18.04	3	1.095	1.318	0.831255	0.488747	0.104731	0.130931	-0.266637	0.215994	117.2	0	128.4	154.4	20.21	7.86	8.98	39.3	22.3	24.3	35.7	0	32.2	32.1	40.3	36.8	43.5	21.2	36.8	32.9
TRUE	High	Master Protein	BAL66265.1	glycerol-3-phosphate dehydrogenase [Mycobacterium tuberculosis str. Erdman = ATCC 35801]	other metabolic processes	other cell component	other molecular function	Pf01266, Pf16901		glpD1	0	65.855	35	13	24	13	516	54.1	9.2	77.19	13	0.991	1.192	0.831947	0.974826	0.128367	-0.013043	-0.265437	0.208473	54.3	227.2	53.8	64.7	3.18	6.01	4.19	200.4	183	191.7	221	2.4	212.7	237.3	235.5	240.5	230.8	135.7	222.7	209.6
TRUE	High	Master Protein	BAL65823.1	hypothetical protein ERDMAN_2030 [Mycobacterium tuberculosis str. Erdman = ATCC 35801]		plasma membrane;other membranes		Pf00571, Pf01595	885656	ytfL	0	18.441	21	6	8	6	345	36.7	6.9	21.37	6	1.138	1.369	0.831947	0.123979	0.015339	0.186501	-0.265437	0.207921	30.8	292	35	42.1	7.1	7.94	3.16	134.8	107.7	103.8	120.7	3.1	140.6	129.7	152.6	149	177	88.4	146.8	127
TRUE	High	Master Protein	BAL65098.1	hypothetical protein ERDMAN_1295 [Mycobacterium tuberculosis str. Erdman = ATCC 35801]	other metabolic processes		other molecular function	Pf01243	885604		0	13.566	26	3	6	3	147	16.3	6.54	7.27	3	0.851	1.022	0.831947	0.0598063	0.95003	-0.232769	-0.265437	0.208292	139.2	0	118.4	142.4	10.59	8.44	10.63	74.8	69.9	55.3	81.1	0	64.2	68.6	71.5	77.8	75.4	46.2	64.4	48.5
TRUE	High	Master Protein	BAL64618.1	adenylate kinase [Mycobacterium tuberculosis str. Erdman = ATCC 35801]	other metabolic processes	cytosol;other cell component	kinase activity;other molecular function	Pf00406	45424698; 888567	adk	0	93.895	85	15	48	15	181	20.1	5.15	136.1	15	0.98	1.177	0.832639	0.896495	0.137077	-0.0291463	-0.264236	0.211021	100.7	82.2	98.7	118.5	31.34	33.2	17.49	1382.1	623	796	846.7	1.9	877.9	894.3	932.6	915.3	1862.6	458.7	995.1	600.2
TRUE	High	Master Protein	BAL66932.1	major secreted immunogenic protein [Mycobacterium tuberculosis str. Erdman = ATCC 35801]		non-structural extracellular		Pf02469		mpt70	0	11.967	15	2	3	2	193	19.1	4.94	10.45	2	1.779	2.137	0.832639	1.70013e-06	3.74203e-05	0.831067	-0.264236	0.227814	81.4	0	144.8	173.9	22.42	13.82	27.99	13.8	7.1	8.8	11.1	0	18.8	20.7	20.5	22.5	20.9	7.7	12.9	12.5
TRUE	High	Master Protein	BAL67011.1	acyl-CoA synthetase [Mycobacterium tuberculosis str. Erdman = ATCC 35801]	other metabolic processes;other biological processes		other molecular function	Pf00501	887202	fadD29	0	159.669	41	20	57	19	619	67.4	6.43	168.33	20	0.91	1.091	0.833333	0.333397	0.362073	-0.136062	-0.263034	0.213883	100.9	97.2	91.8	110.1	1.97	2.41	6.88	1008.2	860	856.5	1043.3	2.6	915.2	925.1	1050.6	1047.7	1099.3	520.9	946.8	836.7
TRUE	High	Master Protein	BAL65008.1	transcription elongation factor [Mycobacterium tuberculosis str. Erdman = ATCC 35801]	protein metabolism;RNA metabolism OR transcription;other metabolic processes;other biological processes		nucleic acid binding activity;other molecular function	Pf01272, Pf03449	45425053; 887115	greA	0	113.679	80	13	59	13	164	17.8	5	175.1	13	0.905	1.086	0.833333	0.304731	0.382906	-0.14401	-0.263034	0.213519	100.3	100.1	90.8	108.9	5.08	4.93	4.36	794.3	722.4	663.7	877.5	2.2	722.6	788	841.4	846.6	834.4	479.7	742.1	642.3
TRUE	High	Master Protein	BAL66638.1	hypothetical protein ERDMAN_2854 [Mycobacterium tuberculosis str. Erdman = ATCC 35801]			nucleic acid binding activity	Pf04014	45426597; 887682	vapb40; vapB40	0	12.094	40	3	4	3	81	9.2	8.97	11.42	3	0.953	1.144	0.833333	0.527841	0.410247	-0.0694519	-0.263034	0.215275	129.1	0	123.1	147.7	10.43	12.35	8.48	67.7	51.1	62.9	60.3	0	60	63.2	63.5	81	56.1	37.8	61.2	52.3
TRUE	High	Master Protein	BAL66788.1	hypothetical protein ERDMAN_3008 [Mycobacterium tuberculosis str. Erdman = ATCC 35801]		other membranes					0	66.895	43	7	19	7	268	28.8	11.4	57.51	7	1.074	1.287	0.834028	0.442694	0.0564721	0.102994	-0.261832	0.216068	119	0	127.8	153.2	7.19	4.76	10.28	90.8	91.4	81.8	107.4	0	106.5	105	109	124.3	122.3	65.1	119.7	97.1
TRUE	High	Master Protein	BAL66628.1	lipoprotein [Mycobacterium tuberculosis str. Erdman = ATCC 35801]		plasma membrane;other membranes		Pf00496		oppA_2	0	36.388	25	10	13	10	557	58.6	5.95	31.91	10	0.76	0.911	0.834028	0.00162763	0.497316	-0.395929	-0.261832	0.216065	149.8	0	113.8	136.4	11.08	13.59	34.94	91.1	101.9	98.3	102	0	76.6	76.8	98.2	96.5	75.2	56.3	74.2	73.4
TRUE	High	Master Protein	BAL67463.1	oxidoreductase [Mycobacterium tuberculosis str. Erdman = ATCC 35801]			other molecular function	Pf00881	887641		0	22.741	54	6	14	6	214	23.7	6.39	33.84	6	1.034	1.239	0.834028	0.647534	0.0864229	0.0482362	-0.261832	0.21558	122.2	0	126.3	151.5	4.7	9.51	5.22	151.2	143.8	131.2	156.6	0	146.6	178	153.1	170.8	195.1	98.6	160.5	135.5
TRUE	High	Master Protein	BAL65846.1	alcohol dehydrogenase [Mycobacterium tuberculosis str. Erdman = ATCC 35801]			other molecular function	Pf08240		adhA	0	16.693	13	3	10	3	347	36.7	6.58	29.24	3	0.774	0.928	0.834028	0.00223294	0.622966	-0.369595	-0.261832	0.21613	148	0	114.6	137.3	9.54	4.65	11.18	128.8	138.9	131.3	139	0	107.9	115.4	135.3	125.4	129.4	61.7	107.4	100.9
TRUE	High	Master Protein	BAL64043.1	hypothetical protein ERDMAN_0226 [Mycobacterium tuberculosis str. Erdman = ATCC 35801]		other membranes			886753		0	31.682	33	4	10	4	219	23.5	5	38.17	4	1.057	1.267	0.834725	0.454459	0.0576126	0.0799754	-0.260628	0.216691	120.3	0	127.2	152.4	6.14	3.58	7.82	160.3	149.5	131.5	159.2	0	166.1	174.2	192.1	187.7	207.7	95.5	150.6	152.4
TRUE	High	Master Protein	BAL64091.1	oxidoreductase [Mycobacterium tuberculosis str. Erdman = ATCC 35801]			other molecular function	Pf01613	45424218; 886680	hsaB_1	0	14.516	39	3	6	3	162	17	6.93	19.07	3	0.91	1.09	0.834725	0.245695	0.564792	-0.136062	-0.260628	0.217822	133.3	0	121.3	145.3	10.09	13.54	5.26	77.4	65	73.1	67.3	0	68.9	72.9	67.6	67.3	96.2	44.9	76.3	63.9
TRUE	High	Master Protein	BAL66227.1	lipoyltransferase [Mycobacterium tuberculosis str. Erdman = ATCC 35801]	protein metabolism;other metabolic processes	other cell component	other molecular function		45426193; 887626	lipB	0	12.175	28	4	4	4	230	24.2	6.79	12.14	4	1.072	1.283	0.834725	0.598678	0.145092	0.100305	-0.260628	0.227648	119.2	0	127.8	153	15.61	9.61	9.1	27	30.1	31	41.6	0	44.7	40	41	41.7	49.7	21.1	38.5	31.5
TRUE	High	Master Protein	BAL67076.1	6-phosphofructokinase [Mycobacterium tuberculosis str. Erdman = ATCC 35801]	other metabolic processes	cytosol;other cell component	kinase activity;other molecular function	Pf00365	888509	pfkA	0	69.896	30	10	33	10	343	36.9	6.67	88.62	10	0.997	1.194	0.835422	0.982556	0.114744	-0.00433459	-0.259423	0.218316	125.3	0	125	149.7	3.18	2.05	3.3	268.2	251.4	246.9	299.6	0	277.7	281.1	320.5	329.7	331.4	167.9	293.5	249.2
TRUE	High	Master Protein	BAL63911.1	hypothetical protein ERDMAN_0094 [Mycobacterium tuberculosis str. Erdman = ATCC 35801]			other molecular function	Pf08843	3205053; 45424041		0	19.787	39	6	9	6	197	21.6	5.34	26.01	6	0.9	1.077	0.835422	0.219367	0.566684	-0.152003	-0.259423	0.219542	134.4	0	120.9	144.7	5.9	14.17	13.4	102.1	87.8	84.5	93.1	0	91.1	89.6	94.2	114.9	122.7	40.8	90.8	62.2
TRUE	High	Master Protein	BAL65421.1	integral membrane protein [Mycobacterium tuberculosis str. Erdman = ATCC 35801]		other membranes	other molecular function		45425437	mptB	0	8.737	4	2	3	2	591	62.7	10.95	7.92	2	0.933	1.117	0.835422	0.428941	0.691117	-0.100051	-0.259423	0.262214	131.2	0	122.4	146.5	15.64	8.47	14.79	9.2	10.3	9.2	13.8	0	10.1	10.4	13.4	10.7	12.5	6.3	10.5	9.1
TRUE	High	Master Protein	BAL64020.1	mce associated membrane protein [Mycobacterium tuberculosis str. Erdman = ATCC 35801]	other biological processes	non-structural extracellular;other membranes			886814		0	195.801	68	11	78	11	244	25.9	5.78	309.43	11	0.897	1.073	0.83612	0.261553	0.433702	-0.15682	-0.258217	0.221737	134.7	0	120.8	144.5	1.89	4.47	6.17	782.3	709.9	723.9	846.2	0	780.7	828	819.1	855.7	847.6	421	785.4	673.1
TRUE	High	Master Protein	BAL66338.1	transmembrane ATP-binding protein ABCtransorter [Mycobacterium tuberculosis str. Erdman = ATCC 35801]	transport	other membranes	transporter activity;other molecular function	Pf00005			0	92.729	35	15	29	15	657	68.8	7.11	94.86	15	0.891	1.065	0.83612	0.22697	0.465402	-0.166503	-0.258217	0.221055	135.3	0	120.5	144.2	5	4.96	3.72	635.9	542.3	606.1	710.3	0	579.2	615.1	676	681.8	759.2	333	630.4	561.7
TRUE	High	Master Protein	BAL66973.1	D-amino acid aminohydrolase [Mycobacterium tuberculosis str. Erdman = ATCC 35801]			other molecular function				0	19.205	17	4	8	4	324	35.9	8.21	22.58	4	0.922	1.103	0.83612	0.335474	0.435212	-0.117161	-0.258217	0.221015	132.2	0	121.9	145.8	3.01	9.99	8.21	120.4	101.4	107	118.4	0	116.8	119.2	118.2	111.4	139.3	55.7	121.3	95.9
TRUE	High	Master Protein	BAL64425.1	transmembrane protein [Mycobacterium tuberculosis str. Erdman = ATCC 35801]		other membranes					0	16.321	22	4	5	4	171	18.8	10.77	13.62	4	0.945	1.131	0.83612	0.489539	0.349379	-0.0816138	-0.258217	0.221032	130.1	0	122.9	147	4.3	7.09	5.37	115.5	104.7	95.8	122.3	0	108	103.9	116.6	132.4	138.5	69.4	108.6	102.9
TRUE	High	Master Protein	BAL66019.1	hypothetical protein ERDMAN_2226 [Mycobacterium tuberculosis str. Erdman = ATCC 35801]				Pf04255			0	38.842	40	8	8	7	242	26.4	5.3	26.77	8	1.066	1.275	0.83682	0.521736	0.0719426	0.0922074	-0.257011	0.223448	119.7	0	127.7	152.6	7.54	4.84	7.11	80.8	78	84.5	86.2	0	93.7	91.7	103	112.3	108.7	49.6	92.8	84.6
TRUE	High	Master Protein	BAL66736.1	integral membrane alanine and leucine richprotein [Mycobacterium tuberculosis str. Erdman = ATCC 35801]	other biological processes	other membranes		Pf11361	45426681; 887917		0	21.696	14	3	6	3	223	23.8	10.24	22.19	3	0.943	1.127	0.83682	0.474888	0.584106	-0.0846703	-0.257011	0.242301	130.3	0	122.9	146.8	10.39	14.98	21.95	21.1	17	18.7	17.5	0	23.7	20.8	20.8	18	19.8	12.2	14.7	12.7
TRUE	High	Master Protein	BAL66829.1	polynucleotide phosphorylase/polyadenylase [Mycobacterium tuberculosis str. Erdman = ATCC 35801]	RNA metabolism OR transcription;other metabolic processes	other cell component	nucleic acid binding activity;other molecular function	Pf00013, Pf00575, Pf01138, Pf03726	888467	gpsI; pnp	0	459.056	60	31	358	31	752	79.7	4.87	1172.01	31	0.882	1.053	0.837521	0.19131	0.519686	-0.181149	-0.255803	0.226722	93.7	125	82.7	98.7	2.21	2.44	1.49	5023.7	4618.2	4553.2	5481.5	18.9	4476.3	4792.9	5333.4	5171.4	5479.3	2719.1	4697.8	4198.5
TRUE	High	Master Protein	BAL67729.1	membrane-bound protease FTSH (cell divisionprotein) [Mycobacterium tuberculosis str. Erdman = ATCC 35801]	protein metabolism;other metabolic processes;stress response;other biological processes	plasma membrane;other membranes	other molecular function	Pf00004, Pf01434, Pf17862	885732	ftsH; hflB	0	275.029	52	33	110	33	760	81.9	5.85	349.87	33	0.878	1.048	0.837521	0.171074	0.545478	-0.187707	-0.255803	0.225782	136.7	0	120	143.3	1.7	3.75	4.21	2774.4	2407.6	2533.5	2903.9	0	2485.6	2682.1	2721.9	2828.9	3067.8	1421.5	2481.7	2276.7
TRUE	High	Master Protein	BAL64553.1	endonuclease IV [Mycobacterium tuberculosis str. Erdman = ATCC 35801]	DNA metabolism;other metabolic processes;stress response		nucleic acid binding activity;other molecular function	Pf01261	888190	end; nfo	0	57.293	36	6	17	6	252	26.8	5.64	69.27	6	0.915	1.093	0.837521	0.294002	0.422998	-0.128156	-0.255803	0.225788	133	0	121.7	145.3	3.23	7.37	7.19	210.8	179.6	178.4	225.6	0	190.5	210.9	210.2	220.1	262.6	113.8	216.8	166.5
TRUE	High	Master Protein	BAL66666.1	methyltransferase [Mycobacterium tuberculosis str. Erdman = ATCC 35801]	other metabolic processes		other molecular function	Pf08241	45426626; 887825		0	36.664	53	10	22	10	273	29.5	10.45	55.11	10	1.087	1.297	0.837521	0.267032	0.0245477	0.120352	-0.255803	0.226305	118.2	0	128.4	153.3	4.24	5.67	4.95	256.6	239.8	230.3	292.6	0	294.9	298.7	335.9	335.6	299.4	178.6	298.6	268.3
TRUE	High	Master Protein	BAL67082.1	lipoprotein [Mycobacterium tuberculosis str. Erdman = ATCC 35801]	other metabolic processes	other membranes	kinase activity	Pf14032	45427006; 888557	lpqA	0	12.678	17	2	4	2	209	22.1	4.88	13.65	2	1.103	1.317	0.837521	0.401532	0.0749838	0.141433	-0.255803	0.227585	117	0	129	154.1	7.64	7.82	7.47	56.4	41.8	47.5	51.6	0	58	59.6	64.4	63.4	64.2	39.5	61	52.5
TRUE	High	Master Protein	BAL66290.1	esterase [Mycobacterium tuberculosis str. Erdman = ATCC 35801]	other biological processes	other membranes	other molecular function	Pf20434	45426263; 887794	lipM	0	58.54	33	10	22	9	431	46.7	9.32	69.12	10	1.021	1.218	0.838223	0.754241	0.0490717	0.0299829	-0.254594	0.228977	123.5	0	126.1	150.4	7.25	3.59	3.67	370.8	289.3	298	325.9	0	358	344.6	374.6	407.5	415	196.4	333.1	327.5
TRUE	High	Master Protein	BAL67311.1	short chain dehydrogenase [Mycobacterium tuberculosis str. Erdman = ATCC 35801]	other biological processes		other molecular function	Pf00106	888852		0	178.394	53	13	136	13	282	29.8	5.49	382.68	13	0.966	1.151	0.838926	0.766068	0.187617	-0.0499049	-0.253384	0.229947	86.9	129.2	83.9	100	2.94	1.07	3.62	3074.3	2539.9	2564.5	3050	11.8	2862.7	2964.5	3181.1	3257.6	3252.7	1685.6	2854.4	2658.7
TRUE	High	Master Protein	BAL66448.1	hypothetical protein ERDMAN_2659 [Mycobacterium tuberculosis str. Erdman = ATCC 35801]		non-structural extracellular;other cell component	other molecular function	Pf13527, Pf13530, Pf17668		eis	0	98.528	56	17	42	17	400	43.6	6.54	118.25	17	0.704	0.839	0.838926	9.50494e-05	0.282231	-0.506353	-0.253384	0.231066	113.1	112.2	79.7	95	2.97	4.06	5.03	689.2	564.4	584	702.2	1.8	466.4	473.4	527.5	554.8	580.6	297.1	476.2	452.1
TRUE	High	Master Protein	BAL64432.1	heat shock protein [Mycobacterium tuberculosis str. Erdman = ATCC 35801]	protein metabolism	plasma membrane;other membranes	other molecular function	Pf01435	887649	htpX; htpX_1	0	26.586	28	5	10	5	286	30.7	9.89	32.15	5	0.888	1.059	0.838926	0.186001	0.801478	-0.171368	-0.253384	0.238601	135.7	0	120.6	143.7	4.6	8.79	16.52	47.4	44.8	43.4	47.8	0	41.4	46.5	43.9	48.2	52.1	29.3	42.4	41.9
TRUE	High	Master Protein	BAL67236.1	TetR family transcriptional regulator [Mycobacterium tuberculosis str. Erdman = ATCC 35801]							0	17.971	23	3	6	3	172	18.9	4.91	8.99	3	0.869	1.035	0.838926	0.0950539	0.84837	-0.202572	-0.253384	0.231217	137.8	0	119.7	142.6	6.23	6.69	10.72	75.5	72.1	78	86.7	0	72.8	74.9	86.1	80.1	94.7	39.9	68.2	67.4
TRUE	High	Master Protein	BAL65258.1	hypothetical protein ERDMAN_1456 [Mycobacterium tuberculosis str. Erdman = ATCC 35801]		plasma membrane;other membranes		Pf03899	886944		0	33.771	19	2	6	2	161	16.9	10.26	33.51	2	1.036	1.234	0.839631	0.833088	0.178445	0.051024	-0.252173	0.233942	122.3	0	126.7	151	3.5	11.33	15.31	54.6	48.6	46.6	53.5	0	63.4	57.5	52.9	58.2	71.7	33.2	55.6	48.9
TRUE	High	Master Protein	BAL66823.1	hypothetical protein ERDMAN_3043 [Mycobacterium tuberculosis str. Erdman = ATCC 35801]			other molecular function	Pf10118	45426766; 887833		0	8.833	11	4	8	4	356	40.2	7.12	7.4	4	1.027	1.223	0.839631	0.798085	0.128246	0.0384362	-0.252173	0.232294	123.1	0	126.4	150.5	8.27	15.3	5.53	109.5	103.8	98.1	136.1	0	109.9	125.5	148.6	137.4	94.4	69.5	121.4	98
TRUE	High	Master Protein	BAL66212.1	carbohydrate kinase [Mycobacterium tuberculosis str. Erdman = ATCC 35801]	other metabolic processes		kinase activity;other molecular function	Pf00294	45426178; 888551	adok; adoK; cbhK	0	169.811	71	17	87	17	324	34.5	4.89	258.73	17	0.957	1.139	0.840336	0.690456	0.217058	-0.0634092	-0.250962	0.235273	91.1	118	87.2	103.7	8.84	4.38	1.99	2009.8	1439.3	1668	1819	6.4	1898.1	1812.1	1975	2016.4	2142.9	985.4	1713.7	1597.1
TRUE	High	Master Protein	BAL67991.1	monooxygenase [Mycobacterium tuberculosis str. Erdman = ATCC 35801]	other metabolic processes	plasma membrane;other membranes	other molecular function	Pf00743, Pf13450	886175	ethA; ethA_5	0	49.204	26	10	20	10	489	55.3	8.21	44.46	10	0.82	0.975	0.841043	0.0156878	0.911823	-0.286304	-0.249749	0.237075	143.1	0	117.4	139.5	6.23	6.06	3.75	203	198.9	191.2	244.5	0	175.1	191.6	204.2	223.3	197.7	117.2	183.6	160.8
TRUE	High	Master Protein	BAL64367.1	hypothetical protein ERDMAN_0551 [Mycobacterium tuberculosis str. Erdman = ATCC 35801]			other molecular function	Pf01553			0	36.558	32	7	17	7	319	35	6.37	49.26	7	1.041	1.238	0.841043	0.56543	0.0709761	0.0579701	-0.249749	0.236973	122	0	127	151	2.05	18.02	17.18	181.6	164.6	169.3	194.4	0	188.8	212.3	243.7	211.8	194.4	160	211.7	179.2
TRUE	High	Master Protein	BAL65655.1	cytotoxin/hemolysin [Mycobacterium tuberculosis str. Erdman = ATCC 35801]	RNA metabolism OR transcription;other metabolic processes;other biological processes	non-structural extracellular;other membranes;other cell component	nucleic acid binding activity;other molecular function	Pf01479, Pf01728	45425663; 885396	tlyA	0	18.736	29	5	6	5	268	28.1	9.7	19.44	5	0.898	1.068	0.841043	0.19576	0.624101	-0.155213	-0.249749	0.236007	134.8	0	121.1	144	0.76	4.64	5.17	92.4	80.2	81.3	94.6	0	87.9	85.7	93.9	104.9	95.6	47.2	85.2	75.7
TRUE	High	Master Protein	BAL63998.1	NAD(P) transhydrogenase subunit alpha [Mycobacterium tuberculosis str. Erdman = ATCC 35801]	other metabolic processes	other membranes	other molecular function	Pf12769	886890	pntAb	0	5.651	15	2	5	2	110	11.8	7.52	5.87	2	0.957	1.137	0.841751	0.546132	0.388044	-0.0634092	-0.248535	0.238501	129.3	0	123.7	147	3.22	9.28	7.96	76.5	63.1	63.6	78.3	0	71.4	67.9	87.8	74	82.4	47.6	71.2	70.3
TRUE	High	Master Protein	BAL65293.1	hypothetical protein ERDMAN_1494 [Mycobacterium tuberculosis str. Erdman = ATCC 35801]	protein metabolism;other metabolic processes	cytosol	other molecular function	Pf14464	45425312; 886875	mec	0	37.344	59	6	16	6	146	16.5	5.92	51.6	6	0.964	1.145	0.84246	0.701034	0.243862	-0.0528949	-0.24732	0.240598	128.7	0	124	147.3	3.73	8.77	6.63	211.9	172.6	176.8	204	0	211.9	225.8	206.8	219.5	227.8	101.5	193.1	169
TRUE	High	Master Protein	BAL65968.1	hypothetical protein ERDMAN_2175 [Mycobacterium tuberculosis str. Erdman = ATCC 35801]				Pf05991	45425947; 885933		0	10.419	21	3	4	3	135	15	9.51	12.49	3	1.118	1.326	0.84246	0.364709	0.101889	0.16092	-0.24732	0.254904	116.2	0	129.8	154	7.13	6.55	24.29	23.8	23.2	25	28.4	0	30.9	30.1	37.8	35.4	32.1	17.6	45.7	25.3
TRUE	High	Master Protein	BAL64785.1	hypothetical protein ERDMAN_0978 [Mycobacterium tuberculosis str. Erdman = ATCC 35801]			other molecular function	Pf11583			0	8.331	10	2	2	2	327	38	7.31	6.81	2	0.725	0.86	0.84246	0.00420012	0.289907	-0.463947	-0.24732	0.281182	154.8	0	112.1	133.1	11.71	16.62	13.04	13.9	12.6	10.4	16.3	0	8.8	12.8	13.4	11	9.6	6.6	12	8.2
TRUE	High	Master Protein	BAL64899.1	serine protease [Mycobacterium tuberculosis str. Erdman = ATCC 35801]	protein metabolism		other molecular function	Pf02163, Pf13180, Pf13365		degQ; pepD	0	62.7	48	11	23	11	364	35.3	5.15	69.54	11	0.938	1.112	0.84317	0.529451	0.290764	-0.0923402	-0.246104	0.243133	60.2	216.2	56.5	67	4.79	5.06	4.19	982.5	789	878.1	958.1	9.3	974.8	957.8	953.4	1002.8	1064.3	520.1	885.3	818.3
TRUE	High	Master Protein	BAL65510.1	L-aparaginase [Mycobacterium tuberculosis str. Erdman = ATCC 35801]	other metabolic processes		other molecular function	Pf00710, Pf17763		ansA	0	54.942	30	7	21	7	321	32.4	5.07	65.72	7	0.959	1.137	0.84317	0.626839	0.254689	-0.0603973	-0.246104	0.244566	129.2	0	123.9	146.9	5.59	5.05	3.09	217.3	200.8	189.9	252.2	0	228.6	243.7	235.3	254.1	246.9	122.8	213.2	198.5
TRUE	High	Master Protein	BAL66968.1	hypothetical protein ERDMAN_3189 [Mycobacterium tuberculosis str. Erdman = ATCC 35801]			nucleic acid binding activity	Pf13083	45426895; 887336		0	29.294	76	6	22	6	80	8.5	6.8	63.8	6	1.009	1.196	0.84317	0.855707	0.11347	0.0129262	-0.246104	0.244964	77.6	151.2	78.3	92.8	3.91	4.03	7.95	443.7	410.1	420.3	508.3	2.5	482	494.8	520.8	557.8	516.9	293.4	479.6	445.9
TRUE	High	Master Protein	BAL64931.1	peptidyl-tRNA hydrolase [Mycobacterium tuberculosis str. Erdman = ATCC 35801]			other molecular function	Pf01195		pth	0	13.073	30	3	9	3	123	13.3	6.3	21.9	3	0.932	1.106	0.84317	0.387444	0.56173	-0.101598	-0.246104	0.249691	131.7	0	122.8	145.6	5.07	8.42	12.33	60.9	53.8	59.8	63.6	0	65.5	62.2	68	63.8	62.6	30.9	59.1	52.8
TRUE	High	Master Protein	BAL64132.1	hypothetical protein ERDMAN_0315 [Mycobacterium tuberculosis str. Erdman = ATCC 35801]	other metabolic processes		other molecular function	Pf04072	886618		0	115.11	64	15	65	15	302	33	5.01	212.3	15	0.89	1.055	0.843882	0.227125	0.510178	-0.168123	-0.244887	0.245325	117.6	53.6	104.7	124.1	4.25	2.19	4.35	1548.7	1437.9	1398.6	1775.9	2	1434.1	1507.8	1645.4	1657.7	1609.5	864.3	1544.7	1302.5
TRUE	High	Master Protein	BAL67846.1	transmembrane protein [Mycobacterium tuberculosis str. Erdman = ATCC 35801]		other membranes			885791	lucA	0	41.726	46	6	15	6	254	27.4	9.16	43.24	6	1.008	1.195	0.843882	0.911541	0.158243	0.0114956	-0.244887	0.24544	124.9	0	125.9	149.2	11.13	18.18	8.89	143.5	123.1	98.4	139.6	0	175	127.1	178.4	185.9	130	72.3	139.5	119.2
TRUE	High	Master Protein	BAL67821.1	hypothetical protein ERDMAN_4052 [Mycobacterium tuberculosis str. Erdman = ATCC 35801]	other metabolic processes		other molecular function	Pf13649	885779	ubiG	0	117.789	70	8	62	8	233	25	4.82	234.24	8	0.954	1.129	0.845309	0.666959	0.242805	-0.0679388	-0.24245	0.251535	70.8	181.6	67.6	80	4	4.12	11.03	1075.7	862.8	932.3	1111.8	7.4	1042.2	1091.3	1094.9	1187.5	1179.7	556.7	1031.3	925.2
TRUE	High	Master Protein	BAL65181.1	hypothetical protein ERDMAN_1378 [Mycobacterium tuberculosis str. Erdman = ATCC 35801]	transport	other membranes	transporter activity	Pf00571, Pf03448	45425202		0	74.127	46	11	30	11	435	47.3	5.44	80.26	11	0.955	1.13	0.845309	0.656809	0.207157	-0.0664274	-0.24245	0.251973	129.7	0	123.9	146.5	3.24	2.19	5.47	356.1	332.4	318.4	393.3	0	351	359.5	410.5	407.4	416.3	215.6	354.8	319.7
TRUE	High	Master Protein	BAL67723.1	transmembrane protein [Mycobacterium tuberculosis str. Erdman = ATCC 35801]		other membranes		Pf20570	885232		0	76.639	46	13	33	13	397	43	7.39	97.72	13	0.95	1.122	0.846024	0.605384	0.239619	-0.0740006	-0.24123	0.254007	37.8	283.9	35.9	42.4	3.28	5.96	7.58	410.9	376	357	449	8.6	410.4	423.4	423.5	457.8	437.9	257.7	403.4	403.7
TRUE	High	Master Protein	BAL66082.1	hypothetical protein ERDMAN_2289 [Mycobacterium tuberculosis str. Erdman = ATCC 35801]		non-structural extracellular;other cell component	other molecular function	Pf01243	45426051; 888523		0	56.558	64	8	20	8	137	15	9.51	49.7	8	0.875	1.034	0.846024	0.143012	0.609048	-0.192645	-0.24123	0.25298	137.5	0	120.3	142.2	4.81	6.24	6.29	412.6	393.8	377.9	478.2	0	380.4	406.9	419.3	429.3	467	256	400.6	361.8
TRUE	High	Master Protein	BAL65132.1	pyrroline-5-carboxylate dehydrogenase [Mycobacterium tuberculosis str. Erdman = ATCC 35801]	other metabolic processes		other molecular function	Pf00171		rocA	0	43.861	27	11	13	11	547	59.2	5.9	32.99	11	0.895	1.058	0.846024	0.219703	0.789753	-0.16004	-0.24123	0.256426	135.4	0	121.2	143.3	12.26	11.76	9.75	50.6	53.4	44.4	66.1	0	43.2	51.4	61.4	51.4	59	34.5	51.9	40.2
TRUE	High	Master Protein	BAL67744.1	inorganic pyrophosphatase [Mycobacterium tuberculosis str. Erdman = ATCC 35801]	other metabolic processes	non-structural extracellular;other cell component	other molecular function	Pf00719	885775	ppa	0	39.154	43	7	41	7	162	18.3	4.93	83.63	7	1.1	1.301	0.846024	0.24623	0.0249462	0.137504	-0.24123	0.252252	117.6	0	129.4	153	7.66	12.04	13.81	839.6	852.3	884	1023.6	0	1069.7	1142	1165.4	1274.7	1297.8	463	1225.9	782.1
TRUE	High	Master Protein	BAL64639.1	hypothetical protein ERDMAN_0827 [Mycobacterium tuberculosis str. Erdman = ATCC 35801]	other biological processes			Pf01402	45424711; 888682	vapb31; vapB31	0	8.696	34	2	2	2	85	9.1	9.92	5.93	2	1.207	1.426	0.846024	0.0603746	0.0137082	0.271426	-0.24123	0.253652	110.1	0	132.9	157	15.53	10.69	5.7	73.2	46.1	56.1	56.8	0	68.8	83.2	80.9	82.5	92	34.8	76.5	60.4
TRUE	High	Master Protein	BAL64775.1	hypothetical protein ERDMAN_0968 [Mycobacterium tuberculosis str. Erdman = ATCC 35801]				Pf10969	885669		0	7.254	14	2	2	2	162	17.8	7.03	6.05	2	0.956	1.13	0.846024	0.554131	0.554666	-0.0649175	-0.24123	0.272466	129.6	0	123.9	146.5	24.46	13.64	17.19	19.5	13	23.9	23.9	0	20.7	21.1	19.8	28.4	23.8	9.9	13.8	18.5
TRUE	High	Master Protein	BAL64055.1	phosphoenolpyruvate carboxykinase [Mycobacterium tuberculosis str. Erdman = ATCC 35801]	other metabolic processes;stress response;other biological processes	other cell component	kinase activity;other molecular function	Pf00821, Pf17297	886744	pckA; pckG	0	293.53	61	27	162	27	606	67.2	5.06	493.5	27	1.038	1.226	0.84674	0.608778	0.0727404	0.0538064	-0.240009	0.255756	100.6	71.6	104.4	123.3	1.79	4.77	1.44	2244.4	1919.7	1988.6	2257.6	4.3	2398.6	2519.5	2621.1	2657.6	2701.5	1242.1	2360.6	2119.1
TRUE	High	Master Protein	BAL67290.1	hypothetical protein ERDMAN_3516 [Mycobacterium tuberculosis str. Erdman = ATCC 35801]					45427197		0	73.894	50	11	38	11	284	30.6	6.55	119.59	11	0.908	1.073	0.84674	0.324094	0.434796	-0.139236	-0.240009	0.255589	134.2	0	121.9	143.9	5.02	4	8.45	694.9	616.2	573.3	663.1	0	656.8	638.6	687.7	733.6	677.7	359.7	612.4	587.9
TRUE	High	Master Protein	BAL66388.1	transmembrane protein [Mycobacterium tuberculosis str. Erdman = ATCC 35801]		plasma membrane;other membranes	other molecular function	Pf00571, Pf01595, Pf03471	885987	corC	0	31.063	20	6	12	6	435	47.2	4.91	38.19	6	0.911	1.076	0.84674	0.252375	0.560572	-0.134477	-0.240009	0.254725	133.9	0	122	144.1	4.56	5.76	6.98	102.2	95.2	87.3	112.2	0	98.3	99.3	103.7	112.2	122.5	52.4	103.8	87.4
TRUE	High	Master Protein	BAL65493.1	transmembrane transport protein [Mycobacterium tuberculosis str. Erdman = ATCC 35801]	other biological processes	plasma membrane;other membranes		Pf03176	886445	mmpL12; mmpL8_2	0	6.211	3	2	2	2	1146	122.4	8.27	5.18	2	0.793	0.937	0.84674	0.0328978	0.559562	-0.334607	-0.240009	0.287891	146.5	0	116.2	137.3	11.95	10.07	16.69	15.1	13.7	10.5	15.6	0	12.7	11.2	13.5	14	11.7	7.8	12.6	13.5
TRUE	High	Master Protein	BAL65160.1	putative glycosyl transferase [Mycobacterium tuberculosis str. Erdman = ATCC 35801]	cell organization and biogenesis;other metabolic processes		other molecular function	Pf00534, Pf13439	887805	glgA; glgM	0	7.051	8	2	2	2	387	41.5	6.39	7.02	2	1.124	1.326	0.847458	0.360936	0.117739	0.168642	-0.238787	0.271435	115.9	0	130.3	153.8	14.3	12.75	13.81	20.4	13.5	19.3	19.9	0	17	19.8	26.5	27.2	27	12.7	22.3	21.8
TRUE	High	Master Protein	BAL66629.1	preprotein translocase subunit [Mycobacterium tuberculosis str. Erdman = ATCC 35801]	transport	plasma membrane;other membranes	transporter activity	Pf02355, Pf07549	887229	secF	0	126.139	44	14	49	14	442	47	9.54	170.49	14	0.885	1.044	0.848176	0.202521	0.565798	-0.176251	-0.237564	0.259987	112.8	69.5	99.9	117.8	1.59	2.67	3.82	1186.9	1068	1039.3	1243.9	2	1125.4	1087.9	1186.4	1243.6	1221.5	635.7	999.6	996.5
TRUE	High	Master Protein	BAL64698.1	hypothetical protein ERDMAN_0887 [Mycobacterium tuberculosis str. Erdman = ATCC 35801]	protein metabolism;other metabolic processes	other cell component	other molecular function	Pf13302	885332		0	18.915	35	7	15	7	218	25	6.7	31.52	7	0.931	1.098	0.848176	0.360332	0.568407	-0.103147	-0.237564	0.259074	132.1	0	122.9	145	12.02	9.49	6.7	60.1	70.2	64.1	79.8	0	63.7	69	84.1	84.7	74.2	47	62.2	64.4
TRUE	High	Master Protein	BAL65054.1	hypothetical protein ERDMAN_1251 [Mycobacterium tuberculosis str. Erdman = ATCC 35801]							0	19.456	38	9	11	9	236	26.9	9.64	21.79	9	0.901	1.06	0.849618	0.222163	0.49829	-0.150401	-0.235114	0.266127	135.1	0	121.7	143.2	8.17	12.27	2.73	341.5	265.8	262.7	362.6	0	255.6	295.4	383.1	340.7	338.2	208.9	303.4	262
TRUE	High	Master Protein	BAL67664.1	hypothetical protein ERDMAN_3892 [Mycobacterium tuberculosis str. Erdman = ATCC 35801]		plasma membrane;other membranes	other molecular function	Pf04075	45427531; 887496	ddn; ddn_2	0	95.211	75	12	63	12	151	17.4	9.5	215.07	12	1.058	1.244	0.85034	0.466886	0.0565332	0.0813396	-0.233888	0.268634	121.1	0	128.2	150.7	5.77	4.65	7.66	1049.9	841.2	832.3	966.6	0	1041.6	1020	1157.9	1148.8	1298.1	588.3	1005.6	907.8
TRUE	High	Master Protein	BAL64696.1	putative aminopeptidase 2 [Mycobacterium tuberculosis str. Erdman = ATCC 35801]	protein metabolism		other molecular function	Pf02127		apeB; pepC	0	48.573	37	12	22	11	433	46	6.64	62.87	12	0.999	1.175	0.85034	0.9677	0.156193	-0.00144342	-0.233888	0.267424	126	0	125.9	148.1	2.59	3.81	5.1	280.7	243.5	235.3	291.5	0	270.6	294	320.8	316	323.5	176.4	281.4	253.2
TRUE	High	Master Protein	BAL66731.1	antibiotic ABC transporter ATP-binding protein [Mycobacterium tuberculosis str. Erdman = ATCC 35801]	transport;other biological processes	plasma membrane;other membranes	transporter activity;other molecular function	Pf00005			0	36.626	35	7	10	7	301	33.1	6.55	32.37	7	0.877	1.032	0.85034	0.11648	0.733272	-0.189351	-0.233888	0.268073	137.5	0	120.6	141.9	8.37	5.61	7.85	170.6	178	169.6	215.2	0	196.3	179.7	213.3	199.2	201.1	103	173.8	157.3
TRUE	High	Master Protein	BAL67913.1	O-antigen/lipopolysaccharide transport integralmembrane protein ABC transporter [Mycobacterium tuberculosis str. Erdman = ATCC 35801]	transport	other membranes		Pf01061	886111	rfbD	0	15.944	20	4	4	4	280	32.3	9.79	8.3	4	0.983	1.156	0.85034	0.732211	0.438715	-0.0247367	-0.233888	0.279749	127.4	0	125.2	147.3	15.94	7.43	12.5	41.1	30.7	27.1	30.3	0	32.5	33.6	39	35.5	40.1	16.6	32.2	34.1
TRUE	High	Master Protein	BAL66141.1	monophosphatase [Mycobacterium tuberculosis str. Erdman = ATCC 35801]	other metabolic processes		other molecular function	Pf00459	45426106; 888142	cysQ	0	80.202	48	8	28	8	267	28.4	5.07	95	8	0.937	1.102	0.851064	0.523437	0.330835	-0.093879	-0.232661	0.269429	131.6	0	123.4	145	0.74	2.78	4.17	567.6	505.3	504	598.9	0	556.2	576.9	582	622.4	623.8	319	515.7	458.5
TRUE	High	Master Protein	BAL64479.1	lipoprotein [Mycobacterium tuberculosis str. Erdman = ATCC 35801]				Pf07485		lpqO	0	60.853	43	8	17	8	308	31.9	5.01	65.53	8	0.946	1.111	0.851789	0.536523	0.354639	-0.0800879	-0.231432	0.273141	130.8	0	123.8	145.4	5.68	8.22	3.49	197.5	171.5	196.1	213.2	0	184.9	196.4	210.6	224.7	261.9	125	188	171.3
TRUE	High	Master Protein	BAL64044.1	transmembrane protein [Mycobacterium tuberculosis str. Erdman = ATCC 35801]		other membranes			886803		0	38.331	50	6	15	6	229	24	9.06	51.8	6	1.075	1.262	0.851789	0.35433	0.0339421	0.104337	-0.231432	0.272384	119.9	0	128.8	151.3	3.84	6.37	7.09	318.6	276.6	261.9	311.1	0	351.4	351.7	345.9	376.9	416.5	182.2	288.7	308.9
TRUE	High	Master Protein	BAL66056.1	hypothetical protein ERDMAN_2263 [Mycobacterium tuberculosis str. Erdman = ATCC 35801]	other biological processes		other molecular function	Pf13397		rbpA	0	34.291	60	4	14	4	98	11.6	5.19	38.11	4	0.975	1.145	0.851789	0.790378	0.19606	-0.0365259	-0.231432	0.271928	62	206.5	60.5	71	10.22	6.62	7.93	318.6	237.9	225.3	315.2	2.6	269.7	316.7	353.9	320.8	313.2	168.2	312	253.8
TRUE	High	Master Protein	BAL67742.1	hypothetical protein ERDMAN_3970 [Mycobacterium tuberculosis str. Erdman = ATCC 35801]				Pf10103			0	33.129	23	8	13	7	353	38.8	7.08	33.64	8	0.832	0.976	0.851789	0.0247344	0.975404	-0.265345	-0.231432	0.273398	76.7	184.8	63.7	74.8	4.88	4.94	2.95	300.2	271.3	292.8	345.6	2.1	283.7	255.4	290.2	312.6	309.9	162.5	263.6	254.8
TRUE	High	Master Protein	BAL66470.1	ribokinase [Mycobacterium tuberculosis str. Erdman = ATCC 35801]	other metabolic processes	other cell component	kinase activity;other molecular function	Pf00294		rbsK	0	32.016	15	2	5	2	281	27.9	5.57	23.87	2	1.036	1.216	0.851789	0.897689	0.310143	0.051024	-0.231432	0.295732	123	0	127.4	149.6	6.42	18.55	18.72	15.5	13.5	14.4	18.4	0	24.2	15.8	21.5	18.9	18.4	9.9	17.4	10.9
TRUE	High	Master Protein	BAL66595.1	hypothetical protein ERDMAN_2811 [Mycobacterium tuberculosis str. Erdman = ATCC 35801]	cell organization and biogenesis;other metabolic processes	plasma membrane;other membranes	other molecular function	Pf02618	888228	mltG; yceG	0	57.91	44	12	20	12	417	45.4	9.7	55.69	12	0.951	1.115	0.852515	0.534535	0.406532	-0.0724828	-0.230203	0.27529	130.5	0	124	145.5	4.65	8.08	8.48	108.7	89.1	100.8	111.2	0	114.8	101.6	113.7	112	123.4	68.7	102.3	106.9
TRUE	High	Master Protein	BAL66963.1	signal peptidase I [Mycobacterium tuberculosis str. Erdman = ATCC 35801]	protein metabolism;other metabolic processes	plasma membrane;other membranes	other molecular function	Pf10502	45426890; 887157	lepB	0	50.8	31	6	17	6	294	31.9	5.95	60.82	6	0.913	1.072	0.852515	0.280035	0.460653	-0.131313	-0.230203	0.275643	47	259.7	42.9	50.4	7	4.65	2.12	277.4	265.9	284.7	338	4.7	280.7	310.6	303.8	345.3	319.9	173.6	282.9	248.9
TRUE	High	Master Protein	BAL65047.1	hypothetical protein ERDMAN_1244 [Mycobacterium tuberculosis str. Erdman = ATCC 35801]		other membranes		Pf20177	885447		0	39.776	14	4	9	4	327	37	10.59	27.41	4	0.94	1.103	0.852515	0.449916	0.649732	-0.0892673	-0.230203	0.287345	131.5	0	123.6	145	5.21	11.57	38.92	31.7	26	26.4	29.1	0	26.2	23	32.4	32	36.5	17.5	27.9	34.1
TRUE	High	Master Protein	BAL66743.1	secreted alanine rich protein [Mycobacterium tuberculosis str. Erdman = ATCC 35801]				Pf13399			0	24.277	29	2	5	2	137	14.1	4.78	17.53	2	0.857	1.005	0.852515	0.0900401	0.930096	-0.222633	-0.230203	0.283032	139.8	0	119.8	140.5	5.8	5.97	2.48	55.8	45.2	52.7	58.1	0	48.2	49	54.6	51.8	61.6	30.2	50.3	44
TRUE	High	Master Protein	BAL65256.1	hypothetical protein ERDMAN_1454 [Mycobacterium tuberculosis str. Erdman = ATCC 35801]	RNA metabolism OR transcription;other metabolic processes;other biological processes	other cell component	nucleic acid binding activity;other molecular function	Pf01300	886970	rimN	0	20.156	31	4	8	4	217	22.6	4.97	21.21	4	1.046	1.228	0.852515	0.545833	0.0406836	0.0648829	-0.230203	0.275014	53.7	224.1	56.2	65.9	7.29	2.04	2.98	332.9	290.9	254.2	314.7	3.6	334.3	347.1	373.7	387.3	370.3	197.3	342.3	286.5
TRUE	High	Master Protein	BAL66557.1	hypothetical protein ERDMAN_2773 [Mycobacterium tuberculosis str. Erdman = ATCC 35801]	other biological processes	other membranes		Pf12277	887804		0	17.834	47	5	17	5	75	8.4	10.37	38.75	5	0.973	1.141	0.852515	0.793939	0.179109	-0.0394883	-0.230203	0.276682	71.2	178.3	69.3	81.2	4.27	3.49	6.55	364.5	342.3	329.4	416.7	2.6	363.9	388.6	420.6	421.6	464.6	223.6	370.1	366.9
TRUE	High	Master Protein	BAL65837.1	oxidoreductase [Mycobacterium tuberculosis str. Erdman = ATCC 35801]	other metabolic processes		other molecular function	Pf00296	45425828; 885736	rutA_3	0	103.611	47	11	55	11	307	33.2	5.17	163.17	11	0.977	1.145	0.853242	0.866986	0.201196	-0.0335695	-0.228973	0.277674	63.7	201.1	62.2	73	1.18	2.95	2.31	1797.9	1559.7	1617.4	1855.2	15.4	1704.6	1819	1999.6	2062.6	2093.3	979.4	1682.7	1610
TRUE	High	Master Protein	BAL64297.1	molybdopterin biosynthesis protein [Mycobacterium tuberculosis str. Erdman = ATCC 35801]	protein metabolism;other metabolic processes	cytosol;other cell component	other molecular function	Pf00994, Pf03453, Pf03454	886348	moaE2; moeA2	0	57.103	30	7	27	7	405	42	5.96	92.21	7	0.891	1.045	0.853242	0.166318	0.640109	-0.166503	-0.228973	0.277756	136.3	0	121.4	142.3	5.15	5.03	3.12	279.3	266.2	265.5	330.1	0	271.5	279.1	306.2	309.8	332.3	178.4	265.4	243.7
TRUE	High	Master Protein	BAL65538.1	inv protein [Mycobacterium tuberculosis str. Erdman = ATCC 35801]			other molecular function	Pf00877	886347	ripA_2; ripD	0	34.175	38	5	11	5	230	24	10.23	33.68	5	0.97	1.137	0.853242	0.694829	0.323923	-0.0439433	-0.228973	0.277804	128.8	0	124.9	146.4	13.43	6.16	12.13	112.1	86.4	116	104.7	0	117.1	115.6	112.8	121.8	119.3	59.9	102.3	116.8
TRUE	High	Master Protein	BAL63859.1	hypothetical protein ERDMAN_0042 [Mycobacterium tuberculosis str. Erdman = ATCC 35801]			other molecular function	Pf12680	45423993; 887046		0	13.364	29	3	4	3	131	14	4.74	10.77	3	0.961	1.127	0.853242	0.59435	0.615953	-0.0573917	-0.228973	0.313076	129.5	0	124.5	146	11.74	14.61	18.38	11.4	9.7	12.6	13.5	0	10.1	14.9	15.5	12	14.2	6.7	11.7	10.6
TRUE	High	Master Protein	BAL67724.1	hypothetical protein ERDMAN_3952 [Mycobacterium tuberculosis str. Erdman = ATCC 35801]		other membranes		Pf11377	45427591; 885844		0	12.862	25	3	6	3	158	16.8	8.51	17.58	3	0.989	1.159	0.853242	0.826212	0.276129	-0.0159576	-0.228973	0.278155	127.1	0	125.7	147.3	4.69	11.45	4.39	91.6	84	81.4	105.4	0	80.9	95.6	107	104.9	130.2	61.5	86.3	84.1
TRUE	High	Master Protein	BAL64137.1	PPE family protein [Mycobacterium tuberculosis str. Erdman = ATCC 35801]		plasma membrane;other membranes		Pf00823, Pf18878	886607	PPE4	0	10.909	6	2	4	2	513	51.8	5.59	7.94	2	1.06	1.242	0.853242	0.684663	0.201316	0.0840643	-0.228973	0.289713	121.1	0	128.4	150.5	10.7	11.02	12.04	39.3	34.7	27.8	36.7	0	42.2	39.6	46.5	57.4	43.5	22.6	38.8	38.2
TRUE	High	Master Protein	BAL66226.1	hypothetical protein ERDMAN_2434 [Mycobacterium tuberculosis str. Erdman = ATCC 35801]			other molecular function	Pf01370, Pf08338			0	58.661	40	7	27	7	302	31.8	7.52	78.69	7	0.901	1.055	0.853971	0.203655	0.622501	-0.150401	-0.227741	0.28097	135.3	0	121.9	142.8	5.41	8.23	2.2	170.8	167.3	155	196.2	0	165.4	185.2	185.1	189.5	191.9	117	159	144.6
TRUE	High	Master Protein	BAL64376.1	porphobilinogen deaminase [Mycobacterium tuberculosis str. Erdman = ATCC 35801]	protein metabolism;other metabolic processes		other molecular function	Pf01379, Pf03900		hemC	0	49.047	47	10	17	10	300	31	4.87	51.95	10	0.982	1.15	0.853971	0.894543	0.158258	-0.0262051	-0.227741	0.281084	127.7	0	125.4	146.9	6.47	5.48	4.21	355.5	283.8	335.1	378.7	0	358.2	405.3	402.5	411.5	398.2	196.7	357.8	319.9
TRUE	High	Master Protein	BAL66157.1	transmembrane protein [Mycobacterium tuberculosis str. Erdman = ATCC 35801]		other membranes		Pf02325	45426124; 888759		0	7.084	19	2	5	2	96	10.8	11.25	12.4	2	0.879	1.03	0.853971	0.122808	0.808587	-0.186065	-0.227741	0.281707	137.5	0	120.9	141.6	10.64	15.13	9.38	95.2	92.2	92.5	86.5	0	80.6	84.6	108.1	91.9	132.3	59.7	87.4	82
TRUE	High	Master Protein	BAL68007.1	transmembrane protein [Mycobacterium tuberculosis str. Erdman = ATCC 35801]	transport;other biological processes	plasma membrane;other membranes	nucleic acid binding activity;other molecular function	Pf01580	45427874; 886204	eccca1; eccCa1	0	189.016	53	29	86	29	747	80.9	8	239.91	29	0.981	1.148	0.854701	0.903591	0.19614	-0.027675	-0.226509	0.284475	83.1	140	81.5	95.4	3.75	1.74	2.81	1344.3	1238.4	1142.6	1413.3	6.2	1321.5	1369.6	1525.3	1515.9	1594	795	1257.9	1231.7
TRUE	High	Master Protein	BAL67175.1	transmembrane protein [Mycobacterium tuberculosis str. Erdman = ATCC 35801]	stress response;transport	plasma membrane;other membranes	transporter activity	Pf00924	45427103; 888685	mscS	0	56.342	38	10	20	10	308	33.4	6.09	55.33	10	0.812	0.95	0.854701	0.0131898	0.821064	-0.300448	-0.226509	0.282647	144.9	0	117.6	137.6	3.63	3.39	5.25	326.6	307.8	314.8	360.8	0	277.3	292.5	326.4	328.6	333.9	179.4	272.4	256.2
TRUE	High	Master Protein	BAL65175.1	hypothetical protein ERDMAN_1372 [Mycobacterium tuberculosis str. Erdman = ATCC 35801]		other membranes		Pf03703			0.002	3.863	13	2	3	2	145	16	7.66	6.53	2	1.061	1.24	0.855432	0.717715	0.268345	0.0854247	-0.225275	0.306884	121.2	0	128.5	150.3	26.08	13.9	4.95	15.7	12.3	22	18.9	0	20.1	16.9	21.5	15.4	21.9	10.2	18.2	16.2
TRUE	High	Master Protein	BAL65282.1	acetyl-CoA acetyltransferase [Mycobacterium tuberculosis str. Erdman = ATCC 35801]	other metabolic processes;other biological processes		other molecular function	Pf00108, Pf02803	886904	fadA4	0	247.129	79	17	86	17	389	40.1	5.08	322.05	17	0.962	1.123	0.856164	0.730074	0.259429	-0.0558912	-0.22404	0.289917	106.4	72	102.3	119.4	3.56	3.58	3.93	1174.2	997.6	1094.2	1262.7	2.2	1187.4	1233	1242.1	1284.9	1381.7	665	1196.8	1021.8
TRUE	High	Master Protein	BAL66160.1	hypothetical protein ERDMAN_2368 [Mycobacterium tuberculosis str. Erdman = ATCC 35801]			other molecular function	Pf02578	45426127	pgeF; yfiH	0	56.128	61	10	23	10	235	24.4	6.21	76.8	10	0.945	1.104	0.856164	0.519551	0.361199	-0.0816138	-0.22404	0.289263	131.2	0	124	144.8	3.3	4.48	7.86	284.7	266.5	256.7	294.4	0	260.4	285	307.6	326.8	297.5	168.1	260.3	239.6
TRUE	High	Master Protein	BAL65596.1	metallo-beta-lactamase superfamily protein [Mycobacterium tuberculosis str. Erdman = ATCC 35801]				Pf00753			0	36.681	30	5	13	5	263	27.6	5.3	46.55	5	1.051	1.228	0.856164	0.514521	0.049673	0.0717627	-0.22404	0.288276	122	0	128.2	149.8	4.53	10.61	12.77	316.9	291.8	310.5	362.1	0	348.1	398.9	415.8	432.2	410.9	165	393.5	260.8
TRUE	High	Master Protein	BAL67538.1	transmembrane protein [Mycobacterium tuberculosis str. Erdman = ATCC 35801]		other membranes		Pf10708			0	15.802	44	4	9	4	133	14.9	10.2	21.25	4	0.899	1.051	0.856164	0.204302	0.714644	-0.153607	-0.22404	0.288557	135.6	0	122	142.4	5.78	5.22	3.89	82.9	83.4	80.9	96.2	0	89.9	86.6	93.6	91.9	97.8	45.3	82.1	75.8
TRUE	High	Master Protein	BAL63999.1	NAD(P) transhydrogenase subunit beta [Mycobacterium tuberculosis str. Erdman = ATCC 35801]	transport	plasma membrane;other membranes	transporter activity;other molecular function	Pf02233	886830	pntB	0	259.066	42	13	116	13	475	48.8	6.54	412.3	13	0.947	1.104	0.857633	0.604557	0.317394	-0.0785637	-0.221568	0.29443	75.1	170.8	71.1	82.9	2.61	4.34	3.28	1669.6	1515.1	1579	1796.8	10.7	1673.2	1767.8	1829.2	1884.2	1796.3	1026.5	1570.5	1519.1
TRUE	High	Master Protein	BAL64673.1	phosphoribosylaminoimidazole-succinocarboxamidesynthase [Mycobacterium tuberculosis str. Erdman = ATCC 35801]	other metabolic processes	other cell component	other molecular function	Pf01259	888928	hemH; purC	0	92.531	71	18	39	18	297	32.9	5.34	107.09	18	0.975	1.137	0.857633	0.850942	0.221703	-0.0365259	-0.221568	0.294905	104.9	73.6	102.3	119.2	1.68	1.67	1.72	986.3	877.1	871.8	1063.2	1.9	985	1008.7	1096.5	1134.7	1149.1	553.5	961.8	844.8
TRUE	High	Master Protein	BAL67282.1	glutaredoxin protein [Mycobacterium tuberculosis str. Erdman = ATCC 35801]	other metabolic processes;other biological processes		other molecular function	Pf00462	3205084; 45427189	mrx1	0	34.124	57	4	14	4	84	9	7.99	44.43	4	0.986	1.15	0.857633	0.906049	0.184493	-0.0203404	-0.221568	0.294635	70.8	178	69.8	81.4	3.94	9.4	7.35	291.7	243.2	258.9	318.3	2	310.8	321.3	323.3	335.3	339.1	139	289.5	259.8
TRUE	High	Master Protein	BAL65561.1	imidazole glycerol phosphate synthase subunit [Mycobacterium tuberculosis str. Erdman = ATCC 35801]	other metabolic processes	other cell component	other molecular function	Pf00977		hisF	0	28.129	25	5	7	5	251	25.6	4.86	21.89	5	0.939	1.095	0.857633	0.421862	0.588632	-0.0908029	-0.221568	0.296204	131.8	0	123.8	144.4	4.4	3.16	5.24	66.4	64.2	63.8	71.6	0	66.7	72.9	72.3	77.2	77.7	38.5	60.4	60.6
TRUE	High	Master Protein	BAL66596.1	Holliday junction resolvase-like protein [Mycobacterium tuberculosis str. Erdman = ATCC 35801]	RNA metabolism OR transcription;other metabolic processes	other cell component	other molecular function	Pf03652		yrrK	0	19.906	51	5	9	5	142	15	7.21	27.69	5	0.908	1.059	0.857633	0.247601	0.613003	-0.139236	-0.221568	0.292966	134.8	0	122.4	142.8	6.04	6.64	5.39	139.8	124.3	130.7	166.3	0	134.2	145.9	141.6	134.1	152.6	79.2	137.6	120.3
TRUE	High	Master Protein	BAL67471.1	hypothetical protein ERDMAN_3698 [Mycobacterium tuberculosis str. Erdman = ATCC 35801]			other molecular function	Pf00702			0.002	4.252	8	2	2	2	254	28.1	4.98	4.55	2	0.976	1.138	0.858369	0.690578	0.541917	-0.0350469	-0.22033	0.315946	128.4	0	125.4	146.1	9.29	15.98	21.94	20.8	16.2	19.3	18.7	0	17.4	16.5	22.1	24	29.1	11.2	17.6	11.8
TRUE	High	Master Protein	BAL67373.1	thiosulfate sulfurtransferase [Mycobacterium tuberculosis str. Erdman = ATCC 35801]			other molecular function	Pf00581	45427279; 888717	sseA	0	130.675	62	17	71	17	297	33.3	5.19	206.94	17	0.937	1.091	0.858369	0.525713	0.361129	-0.093879	-0.22033	0.297602	83.1	148.3	77.9	90.7	3.3	6.3	6.6	1367.3	1281.8	1301	1520.4	7.1	1337.2	1494.4	1604.2	1739	1471.5	788.3	1460.8	1166.9
TRUE	High	Master Protein	BAL67042.1	thiamine monophosphate kinase [Mycobacterium tuberculosis str. Erdman = ATCC 35801]	other metabolic processes		kinase activity;other molecular function	Pf00586, Pf02769	888342	thiL	0	72.341	41	9	20	9	333	34.3	4.93	69.85	9	0.98	1.141	0.859107	0.750089	0.328167	-0.0291463	-0.219091	0.298722	128.2	0	125.6	146.2	6.87	5.33	8.33	83.9	86.5	81.5	99.7	0	97.7	100.7	106.2	102.1	106.4	50.1	89.1	82.8
TRUE	High	Master Protein	BAL65947.1	transcriptional regulator [Mycobacterium tuberculosis str. Erdman = ATCC 35801]	stress response;other biological processes		nucleic acid binding activity;other molecular function	Pf01381	45425926; 885964	higa; higA; higA1	0	14.952	34	5	6	5	149	16.8	8.19	16.24	5	0.982	1.144	0.859107	0.737824	0.474496	-0.0262051	-0.219091	0.309875	128	0	125.7	146.3	14.65	4.66	15.13	39.9	28	38.2	34.3	0	33.3	36.8	41.2	42	40.1	22.3	35.3	33.4
TRUE	High	Master Protein	BAL66876.1	hypothetical protein ERDMAN_3096 [Mycobacterium tuberculosis str. Erdman = ATCC 35801]				Pf08819			0	11.282	24	2	4	2	182	19.7	6.96	13.26	2	0.981	1.141	0.859107	0.748473	0.427368	-0.027675	-0.219091	0.30584	128.1	0	125.7	146.2	12.68	13.84	6.49	73.1	53	54.4	56.5	0	58.8	56	66.2	71.6	92	36.6	55.7	58.3
TRUE	High	Master Protein	BAL66746.1	RNA polymerase sigma factor [Mycobacterium tuberculosis str. Erdman = ATCC 35801]	RNA metabolism OR transcription;other metabolic processes;other biological processes	other cell component	nucleic acid binding activity;other molecular function	Pf00140, Pf04539, Pf04542, Pf04545		sigA	0	151.479	38	20	89	19	530	58	4.86	243.64	20	0.978	1.137	0.859845	0.873289	0.220674	-0.0320936	-0.217851	0.301823	110.4	56	108	125.6	2.32	3.02	6.49	1337	1241.3	1214.9	1437.8	1.9	1310.4	1422.2	1517.6	1513.4	1644.9	804.2	1392.4	1227.9
TRUE	High	Master Protein	BAL67176.1	peptide chain release factor 2 [Mycobacterium tuberculosis str. Erdman = ATCC 35801]	cell organization and biogenesis;protein metabolism;other metabolic processes	other cell component	nucleic acid binding activity	Pf00472, Pf03462	45427104; 888820	prfB	0	91.525	57	15	51	14	371	41.4	4.94	133.73	15	0.922	1.072	0.859845	0.410909	0.439138	-0.117161	-0.217851	0.302856	133.6	0	123.2	143.2	5.22	3.84	5.06	663	643.4	601.7	764.3	0	673.1	685	734.1	736.1	711.9	399.4	648.2	527.3
TRUE	High	Master Protein	BAL67726.1	dihydroneopterin aldolase [Mycobacterium tuberculosis str. Erdman = ATCC 35801]	other metabolic processes	other cell component	other molecular function	Pf02152	45427593; 885345	folB	0	43.45	42	4	12	4	133	14.5	6.28	40.26	4	0.919	1.068	0.859845	0.312738	0.525563	-0.121863	-0.217851	0.302107	133.9	0	123	143.1	7.84	7.45	1.78	203.6	160.5	194.4	223.4	0	168.7	215.9	227	231.2	217.7	110.3	191.5	170.9
TRUE	High	Master Protein	BAL66900.1	integral membrane efflux protein A [Mycobacterium tuberculosis str. Erdman = ATCC 35801]	transport	other membranes	transporter activity	Pf07690		efpA	0	19.116	12	4	10	4	470	48.8	9.01	23.38	4	0.758	0.881	0.859845	0.00044682	0.347315	-0.39973	-0.217851	0.302765	151.6	0	114.9	133.6	5.23	5.36	11.78	265.4	205.7	228	260.1	0	201.1	198.7	230.1	202.9	227.7	109.6	190.1	195.2
TRUE	High	Master Protein	BAL65802.1	drugs-transport transmembrane ATP-bindingprotein ABC transporter [Mycobacterium tuberculosis str. Erdman = ATCC 35801]	transport	other membranes	transporter activity;other molecular function	Pf00005, Pf06472			0	66.666	28	14	24	14	573	63.6	6.76	66.74	14	0.885	1.028	0.860585	0.140248	0.723068	-0.176251	-0.21661	0.304485	137.3	0	121.5	141.2	3.97	6.12	4.34	285	265.5	278.5	312.3	0	254.3	279.9	303.3	315.9	269.7	158.1	261.6	247.9
TRUE	High	Master Protein	BAL64358.1	hypothetical protein ERDMAN_0542 [Mycobacterium tuberculosis str. Erdman = ATCC 35801]							0	16.392	20	4	7	4	256	28.5	6.74	17.55	4	1.185	1.377	0.860585	0.0853215	0.0274353	0.244887	-0.21661	0.304768	13.9	350.4	16.5	19.2	6.85	6.07	3.19	60.9	58.5	50.5	67.2	4.3	79.3	76.6	85.7	78.4	81.3	45.8	76.5	66.8
TRUE	High	Master Protein	BAL64528.1	hypothetical protein ERDMAN_0716 [Mycobacterium tuberculosis str. Erdman = ATCC 35801]	protein metabolism;other metabolic processes		kinase activity;other molecular function	Pf03109	45424607	ubiB	0	117.151	58	22	54	22	448	50.2	8.27	151.21	22	0.848	0.984	0.861326	0.0794673	0.897012	-0.237864	-0.215368	0.308692	76.7	182.8	65	75.5	2.91	3.71	9.77	1627.9	1475.9	1475.3	1640.7	10.7	1352.5	1428.4	1623	1578.6	1720.8	852.4	1299.7	1253.8
TRUE	High	Master Protein	BAL67018.1	glycosyl transferase [Mycobacterium tuberculosis str. Erdman = ATCC 35801]	other metabolic processes		other molecular function	Pf00535	887258		0	18.038	27	6	12	6	256	29	8.47	24.2	6	1.023	1.188	0.861326	0.825846	0.186098	0.0328061	-0.215368	0.30703	124.5	0	127.4	148	7.93	5.32	7.44	95.2	91.5	90.8	120.1	0	107.9	104.2	127.6	122.4	121.6	68.3	111.9	93.5
TRUE	High	Master Protein	BAL65292.1	probable hydrolase [Mycobacterium tuberculosis str. Erdman = ATCC 35801]	protein metabolism	plasma membrane;other membranes	other molecular function	Pf03576	886882		0	15.661	17	4	7	4	344	33.9	5.03	24.3	4	0.917	1.065	0.861326	0.300038	0.62172	-0.125006	-0.215368	0.307059	134.1	0	123	142.9	4.23	6.5	9.4	111.3	105.6	105.6	116	0	102.3	115.9	120.4	141.1	124	61.9	105.9	101.1
TRUE	High	Master Protein	BAL65665.1	catechol-o-methyltransferase [Mycobacterium tuberculosis str. Erdman = ATCC 35801]	other metabolic processes		other molecular function	Pf01596			0	128.748	88	15	49	15	233	25.2	5.6	144.07	15	1.001	1.161	0.862069	0.91911	0.167663	0.00144197	-0.214125	0.311061	81	144	81	94	3.26	3.54	3.39	1148.4	1018.5	990.8	1259.6	5.6	1136.3	1174.5	1379.9	1322.9	1385.4	715.4	1141.9	1009.5
TRUE	High	Master Protein	BAL64694.1	29 kDa antigen [Mycobacterium tuberculosis str. Erdman = ATCC 35801]	protein metabolism;stress response	non-structural extracellular	other molecular function	Pf04454	885460	cfp29	0	77.386	53	10	37	10	265	28.8	5.06	135.15	10	0.978	1.135	0.862069	0.877547	0.227681	-0.0320936	-0.214125	0.311219	128.5	0	125.7	145.8	3.01	2.79	3.71	689.1	598.1	587.7	742.9	0	668.9	700.3	733.6	783.4	793.7	415.9	662.5	588.2
TRUE	High	Master Protein	BAL64090.1	acyl-CoA dehydrogenase [Mycobacterium tuberculosis str. Erdman = ATCC 35801]	other metabolic processes;other biological processes		other molecular function	Pf00441, Pf02770, Pf12418, Pf12806	886698	fadE5	0	318.309	68	32	117	29	611	66	5.52	385.17	32	1.015	1.176	0.862813	0.796861	0.139449	0.0214797	-0.212881	0.314259	99.8	81.6	101.3	117.3	2.35	3.57	7.33	2072.4	1898.1	1830.4	2232.6	4.7	2079.8	2251.5	2550.5	2421.4	2618.4	1259	2248.1	1870
TRUE	High	Master Protein	BAL67911.1	o-antigen/lipopolysaccharide transportATP-binding protein ABC transporter [Mycobacterium tuberculosis str. Erdman = ATCC 35801]			other molecular function	Pf00005	886113	rbfE; rfbE	0	42.04	40	10	20	10	273	30	6.74	55.67	10	0.905	1.049	0.862813	0.238155	0.606169	-0.14401	-0.212881	0.314284	135.4	0	122.6	142	1.52	3.44	5.51	293.3	262.1	267	303.8	0	270.5	272.5	306	304.1	335	162.9	264.5	239.4
TRUE	High	Master Protein	BAL64164.1	hypothetical protein ERDMAN_0347 [Mycobacterium tuberculosis str. Erdman = ATCC 35801]		other membranes			886572		0	26.334	60	4	6	4	128	13.9	4.59	24.91	4	1.07	1.239	0.863558	0.47168	0.101392	0.0976108	-0.211635	0.315597	120.9	0	129.3	149.8	3.36	11.59	7.32	100.3	88.1	95.4	108.6	0	125.3	136.9	123.4	129	117.8	58.3	121.4	98.1
TRUE	High	Master Protein	BAL65760.1	hypothetical protein ERDMAN_1967 [Mycobacterium tuberculosis str. Erdman = ATCC 35801]							0	23.987	33	4	8	4	168	17.8	5.5	25.25	4	0.954	1.105	0.863558	0.534773	0.604137	-0.0679388	-0.211635	0.326727	130.8	0	124.8	144.5	10.89	14.56	7.67	44.7	37.6	42.2	38.1	0	34.8	44	50.5	50.4	48.7	17.8	42.3	36.9
TRUE	High	Master Protein	BAL64776.1	transmembrane protein [Mycobacterium tuberculosis str. Erdman = ATCC 35801]	transport	plasma membrane;other membranes	transporter activity	Pf07690	885562		0	18.52	8	3	8	3	559	59.1	11	16.66	3	0.852	0.987	0.863558	0.0685526	0.842403	-0.231075	-0.211635	0.316739	140.9	0	120.1	139.1	1.77	6.48	14.57	72.6	61.1	62.7	74.6	0	60.9	59.1	74.6	71.3	75.5	33.1	57.7	47.8
TRUE	High	Master Protein	BAL66208.1	membrane protein [Mycobacterium tuberculosis str. Erdman = ATCC 35801]		plasma membrane;other membranes		Pf05423	45426174; 887471	mmpS3	0	62.096	34	7	22	7	299	30.9	4.53	80.72	7	0.888	1.027	0.864304	0.159626	0.620483	-0.171368	-0.210389	0.318319	77.8	173.2	69.1	79.9	13.22	11.2	14.52	270.1	315.6	271.3	370.1	2	259.3	325.5	342.5	314.3	334.4	206.9	358.1	237.2
TRUE	High	Master Protein	BAL66840.1	hypothetical protein ERDMAN_3060 [Mycobacterium tuberculosis str. Erdman = ATCC 35801]	protein metabolism;other metabolic processes	other cell component	other molecular function	Pf01648, Pf17837		pptt; pptT	0	21.153	30	4	14	4	227	24.7	6.68	29.94	4	0.958	1.108	0.865052	0.675344	0.27822	-0.0619024	-0.209141	0.321163	130.4	0	125	144.5	2.85	6.2	3.97	415.1	370.1	380	462.5	0	389.4	403.1	489.4	458.6	496.6	263.5	399.9	373.2
TRUE	High	Master Protein	BAL66273.1	hypothetical protein ERDMAN_2482 [Mycobacterium tuberculosis str. Erdman = ATCC 35801]	stress response		other molecular function	Pf00144	888069	pbpE	0	19.689	35	5	6	5	272	28.4	5.38	20.77	5	0.922	1.065	0.865052	0.345843	0.747596	-0.117161	-0.209141	0.328241	133.9	0	123.5	142.7	7.44	5.99	11.58	54.6	47.5	41.4	57	0	46.6	51.7	57.9	62.4	54	30.2	50.9	44.5
TRUE	High	Master Protein	BAL64052.1	tRNA (guanine-N(7))-methyltransferase [Mycobacterium tuberculosis str. Erdman = ATCC 35801]	RNA metabolism OR transcription;other metabolic processes		other molecular function	Pf02390		trmB	0	15.277	49	6	8	6	197	21.4	8.32	17.83	6	0.891	1.03	0.865052	0.171017	0.817914	-0.166503	-0.209141	0.321669	137	0	122	141	3.18	6.72	7.94	105.4	92	87.4	105.4	0	92.4	87.9	117.8	107.5	107.1	55	96.2	80.9
TRUE	High	Master Protein	BAL64909.1	hypothetical protein ERDMAN_1103 [Mycobacterium tuberculosis str. Erdman = ATCC 35801]			other molecular function	Pf01812			0	14.208	20	4	7	4	241	26	9.25	20.84	4	0.92	1.064	0.865052	0.309864	0.627187	-0.120294	-0.209141	0.322577	134	0	123.4	142.6	2.44	9.46	8.89	103.1	85.3	88.2	103.7	0	92.2	96.1	103	100.8	124.6	64.1	85.8	81.9
TRUE	High	Master Protein	BAL67517.1	alanine racemase [Mycobacterium tuberculosis str. Erdman = ATCC 35801]	other metabolic processes		other molecular function	Pf00842, Pf01168		alr	0	78.029	34	9	36	9	408	43.4	6.54	99.42	9	0.976	1.128	0.865801	0.804437	0.288544	-0.0350469	-0.207893	0.324066	128.9	0	125.8	145.3	5.66	4.31	8.23	280.4	214.2	233.3	277.1	0	281.1	266.1	310.1	290.8	298.7	155.2	249.7	236.3
TRUE	High	Master Protein	BAL67369.1	biotin-protein ligase [Mycobacterium tuberculosis str. Erdman = ATCC 35801]	protein metabolism;other metabolic processes		other molecular function	Pf02237, Pf03099		birA	0	38.099	33	6	10	6	266	28.1	6.38	34.07	6	0.961	1.11	0.865801	0.593696	0.441231	-0.0573917	-0.207893	0.326131	130.3	0	125.2	144.5	1.95	7.01	4.01	84.2	74.3	78	89.8	0	85.5	83.7	89.5	92.9	98.9	56	80.6	71.8
TRUE	High	Master Protein	BAL67325.1	integral membrane protein [Mycobacterium tuberculosis str. Erdman = ATCC 35801]	other metabolic processes	other membranes	other molecular function		888858	mddA	0	8.597	13	3	7	3	244	28	10.04	18.49	3	1.018	1.175	0.866551	0.929256	0.243976	0.0257376	-0.206643	0.326691	125.3	0	127.5	147.2	8.81	5.44	9.44	74.4	76.7	63.6	81.6	0	74.1	77.7	89.4	89.8	98	49.2	75.4	79
TRUE	High	Master Protein	BAL67003.1	transmembrane transport protein [Mycobacterium tuberculosis str. Erdman = ATCC 35801]		plasma membrane;other membranes		Pf03176		mmpL7	0	158.44	35	22	51	22	905	93.3	8.24	166.38	22	0.856	0.987	0.867303	0.0818254	0.8997	-0.224317	-0.205393	0.330185	140.7	0	120.4	138.9	6.1	3.65	4.04	447.4	347.6	402.1	439.5	0	404.8	388.1	410.5	434.2	444	217.7	346.6	336
TRUE	High	Master Protein	BAL67796.1	hypothetical protein ERDMAN_4026 [Mycobacterium tuberculosis str. Erdman = ATCC 35801]				Pf01042			0	21.8	21	2	9	2	135	13.6	4.84	23.75	2	0.915	1.055	0.867303	0.302798	0.634061	-0.128156	-0.205393	0.330837	134.7	0	123.2	142.1	11.68	11.39	8.68	175.9	125.7	119.7	157.7	0	133.7	163.9	137.8	160.3	174.1	69.3	132.3	118.9
TRUE	High	Master Protein	BAL67904.1	enoyl-CoA hydratase [Mycobacterium tuberculosis str. Erdman = ATCC 35801]			other molecular function	Pf00378		echA21; echA8_1	0	103.108	48	13	78	13	294	31.3	5.38	231.7	13	0.973	1.12	0.868056	0.826661	0.266961	-0.0394883	-0.204141	0.334294	129.3	0	125.8	144.9	1.21	4.08	4.5	1170.7	1003.8	1043	1217.8	0	1160.7	1150.5	1385.6	1316.6	1407	659.3	1119	1099.3
TRUE	High	Master Protein	BAL68065.1	putative inner membrane protein translocasecomponent [Mycobacterium tuberculosis str. Erdman = ATCC 35801]	transport;other biological processes	other membranes	other molecular function	Pf02096			0	90.416	27	6	33	6	363	40.6	10.11	109.98	6	0.883	1.017	0.868056	0.186573	0.67849	-0.179515	-0.204141	0.334102	137.9	0	121.8	140.3	0.94	3.63	9.56	563.6	496.3	510.6	590.2	0	522.5	527.8	543.7	568.4	617.5	293.3	449.9	452.8
TRUE	High	Master Protein	BAL65356.1	lipase [Mycobacterium tuberculosis str. Erdman = ATCC 35801]			other molecular function	Pf07859	886728	lipI	0	77.221	66	13	25	13	320	34	5.05	90.88	13	1.073	1.235	0.868056	0.378012	0.0486465	0.10165	-0.204141	0.334925	120.9	0	129.7	149.4	1.46	4.2	5.78	392.5	352.6	345.5	406.7	0	418.5	470.2	481.7	486.4	527.2	242.7	422.5	350.5
TRUE	High	Master Protein	BAL65165.1	tetronasin-transport integral membrane proteinABC transporter [Mycobacterium tuberculosis str. Erdman = ATCC 35801]	other biological processes	plasma membrane;other membranes			888401		0	56.629	19	7	26	7	548	56.6	10.02	72.27	7	0.727	0.838	0.868056	5.38414e-05	0.181885	-0.459973	-0.204141	0.333493	155.9	0	113.4	130.7	5.53	3.15	8.89	287.4	235.4	261.2	273.2	0	200.6	208.4	234.4	239	225	124	176.9	180.2
TRUE	High	Master Protein	BAL64756.1	hypothetical protein ERDMAN_0949 [Mycobacterium tuberculosis str. Erdman = ATCC 35801]				Pf10604			0	21.507	43	4	8	4	150	17	8.47	24.97	4	0.887	1.022	0.868056	0.191848	0.992151	-0.172994	-0.204141	0.343406	137.5	0	122	140.5	7.34	8.74	13.01	44.2	38.2	35.9	39.2	0	42.6	34	42.2	41	45.6	22.2	43.3	27.2
TRUE	High	Master Protein	BAL65467.1	glycosyltransferase [Mycobacterium tuberculosis str. Erdman = ATCC 35801]		other membranes	other molecular function	Pf00535			0	8.114	9	3	3	3	332	36.9	8.41	7.63	3	0.848	0.977	0.868056	0.0869748	0.771566	-0.237864	-0.204141	0.3521	141.6	0	120	138.3	9.96	23.79	13.56	24.2	20	21.7	29.8	0	19.5	21.9	25.1	23.7	22.6	19.7	18.7	18.4
TRUE	High	Master Protein	BAL65133.1	proline dehydrogenase [Mycobacterium tuberculosis str. Erdman = ATCC 35801]	other metabolic processes		other molecular function	Pf01619	886054	fadM	0	6.03	12	2	2	2	329	36.2	8.25	7.65	2	0.864	0.996	0.868056	0.113372	0.839896	-0.210897	-0.204141	0.347992	139.9	0	120.9	139.3	4.77	8.55	9.56	27	22.3	21.7	28.1	0	21.5	24.8	24.9	26.2	26.8	15.9	23.3	21.1
TRUE	High	Master Protein	BAL68004.1	hypothetical protein ERDMAN_4240 [Mycobacterium tuberculosis str. Erdman = ATCC 35801]	other biological processes				45427871; 886203	esph; espH	0	61.821	60	5	20	5	183	19.9	4.08	77.54	5	1.064	1.224	0.86881	0.456678	0.120224	0.0894982	-0.202888	0.336514	41.5	263.4	44.2	50.9	10.35	19.75	7.46	114.4	113.1	123.3	116.5	2.1	130.6	164.5	159.7	150.9	122.5	52.8	138.1	115.1
TRUE	High	Master Protein	BAL64944.1	hypothetical protein ERDMAN_1140 [Mycobacterium tuberculosis str. Erdman = ATCC 35801]				Pf04977	886059		0	23.893	20	4	8	4	228	24.6	9.85	22.36	4	0.987	1.136	0.86881	0.887825	0.30023	-0.018878	-0.202888	0.336094	35	290.7	34.5	39.8	4.55	5.25	5.24	142.2	138.7	130.8	159.3	3.4	156.7	159	157.4	160.3	169.5	90.4	137.3	132
TRUE	High	Master Protein	BAL66225.1	dihydrolipoamide acetyltransferase [Mycobacterium tuberculosis str. Erdman = ATCC 35801]	other metabolic processes;other biological processes	other cell component	other molecular function	Pf00198, Pf00364, Pf02817	888777	dlat; dlaT; sucB	0	381.344	58	23	301	23	553	57.1	5.02	1127.64	23	0.921	1.059	0.869565	0.40529	0.494031	-0.118727	-0.201634	0.339326	74.5	178.1	68.6	78.8	5.72	8.14	3.49	4031.5	3194.2	3647.2	3919.6	25.4	4130	4021.3	3849.9	4374.4	4030.9	1994.2	3392.3	3170.1
TRUE	High	Master Protein	BAL64336.1	transcriptional regulator [Mycobacterium tuberculosis str. Erdman = ATCC 35801]	other biological processes		nucleic acid binding activity;other molecular function	Pf01381	45424435; 886276	sinR	0	35.54	51	6	19	6	140	15.4	5.35	46.28	6	0.885	1.018	0.869565	0.141021	0.841151	-0.176251	-0.201634	0.340924	137.8	0	122	140.2	18.54	14.48	5.16	178.6	100.1	122	151.7	0	127.5	123.2	141.8	150.5	199.7	73	130	109.5
TRUE	High	Master Protein	BAL66929.1	cell surface lipoprotein [Mycobacterium tuberculosis str. Erdman = ATCC 35801]		non-structural extracellular		Pf02469		mpt83	0	85.502	24	3	22	3	239	24.2	5.87	118.92	3	1.266	1.455	0.870322	0.00269919	0.00257547	0.340277	-0.200379	0.342191	107.5	0	136.1	156.4	9.13	2.95	5.47	147.5	147.5	138.9	189.8	0	212.9	209.9	226.9	232.8	247	125.6	189.4	196.6
TRUE	High	Master Protein	BAL67430.1	isocitrate dehydrogenase [Mycobacterium tuberculosis str. Erdman = ATCC 35801]	other metabolic processes		other molecular function	Pf00180	888013	icd; icd1	0	66.261	41	16	32	16	409	45.5	5.3	68.97	16	0.911	1.047	0.870322	0.343353	0.54746	-0.134477	-0.200379	0.341272	135.2	0	123.2	141.6	2.25	2.58	2.8	675.6	622.8	616	708.7	0	662.3	654.5	713.2	713.4	742.3	362.2	613.1	562.3
TRUE	High	Master Protein	BAL65564.1	peroxidase [Mycobacterium tuberculosis str. Erdman = ATCC 35801]	stress response;other biological processes	other cell component	other molecular function	Pf00578	45425576; 885530	bcpB	0	63.951	49	7	21	7	154	16.9	9.13	68.46	7	0.926	1.064	0.870322	0.360167	0.556827	-0.110916	-0.200379	0.341922	133.8	0	123.9	142.3	7.47	4.32	5.37	243.3	238.7	205.2	276.3	0	223.5	261.8	264.2	278.1	272.7	143.9	257	215.3
TRUE	High	Master Protein	BAL65168.1	methyltransferase [Mycobacterium tuberculosis str. Erdman = ATCC 35801]	other metabolic processes		other molecular function	Pf01596			0	59.486	51	10	26	10	247	25.5	5.06	82.18	10	0.799	0.919	0.870322	0.00872482	0.68046	-0.323733	-0.200379	0.341967	147.2	0	117.6	135.2	2.22	6.33	10.61	485.6	428.2	448.5	527.6	0	450	419.7	433.4	506.1	459.6	233	388.8	332.5
TRUE	High	Master Protein	BAL67595.1	hypothetical protein ERDMAN_3822 [Mycobacterium tuberculosis str. Erdman = ATCC 35801]				Pf14041			0	16.582	48	4	12	4	127	13.7	4.81	22.06	4	0.962	1.105	0.870322	0.655668	0.402004	-0.0558912	-0.200379	0.344053	130.4	0	125.5	144.1	6.71	5.65	2.43	163.9	140.6	160.5	190.6	0	160	173.7	206.9	203.6	194.1	93.3	157.7	147.3
TRUE	High	Master Protein	BAL65426.1	cysteine desulfurase [Mycobacterium tuberculosis str. Erdman = ATCC 35801]	other metabolic processes		other molecular function	Pf00266	45425442; 886565	csd	0	122.897	69	17	42	17	417	44.6	6.11	135.19	17	1.081	1.24	0.87184	0.321125	0.0504526	0.112367	-0.197865	0.348747	56.4	212.6	61	70	5.33	5.33	5.17	308.6	248.9	266.9	286.3	3	325	358.1	353.8	359	390.9	176.1	308.6	295.5
TRUE	High	Master Protein	BAL65377.1	hypothetical protein ERDMAN_1580 [Mycobacterium tuberculosis str. Erdman = ATCC 35801]			other molecular function	Pf03668	45425399; 886676	rapZ	0	69.222	65	13	21	13	301	32.9	6.98	59.66	13	0.954	1.094	0.87184	0.589073	0.402279	-0.0679388	-0.197865	0.349464	131.2	0	125.2	143.6	0.68	5.72	1.25	228.2	202.9	205.6	240.5	0	241.3	229.3	242.7	258.3	237.1	135.4	211.3	195.6
TRUE	High	Master Protein	BAL66128.1	hypothetical protein ERDMAN_2335 [Mycobacterium tuberculosis str. Erdman = ATCC 35801]	other metabolic processes		other molecular function	Pf12705	45426094; 888413		0	28.103	37	6	9	6	278	30.9	5.81	28.63	6	0.988	1.134	0.87184	0.784427	0.525067	-0.0174171	-0.197865	0.360392	128.1	0	126.6	145.3	13.08	9.88	13.33	27.3	26.6	22.5	35.6	0	28.9	29.6	38.8	30.8	31.8	18.6	27.8	20
TRUE	High	Master Protein	BAL67279.1	ABC transporter ATP-binding protein [Mycobacterium tuberculosis str. Erdman = ATCC 35801]			other molecular function	Pf03109			0	101.281	56	21	48	21	442	48.6	8.1	124.06	21	0.849	0.972	0.873362	0.0823681	0.968771	-0.236164	-0.195348	0.354227	141.8	0	120.4	137.9	5.32	3.58	2.46	876.7	687.9	779.9	902.3	0	773.4	771.9	822.9	865	887.6	409.5	721.4	659.4
TRUE	High	Master Protein	BAL64791.1	citrate synthase 2 [Mycobacterium tuberculosis str. Erdman = ATCC 35801]	other metabolic processes		other molecular function	Pf00285		citA	0	35.353	22	7	19	7	371	39.9	5.6	49.98	7	1.001	1.146	0.873362	0.940295	0.2557	0.00144197	-0.195348	0.356372	127.1	0	127.2	145.6	7.73	2.84	4.79	226.3	174.6	211.5	241.6	0	235.2	250.5	257.3	263.9	262.6	140.3	233	188.2
TRUE	High	Master Protein	BAL63830.1	hypothetical protein ERDMAN_0012 [Mycobacterium tuberculosis str. Erdman = ATCC 35801]	cell cycle OR cell proliferation;other biological processes	plasma membrane;other membranes		Pf10814	45423967	cwsA	0	28.175	54	4	9	4	145	15.7	11.41	25.45	4	0.95	1.088	0.873362	0.522062	0.634625	-0.0740006	-0.195348	0.358906	131.7	0	125.1	143.2	13.82	7.68	5.3	65.2	45.3	42.9	63.2	0	57.1	56.9	55.6	67	55.8	30.8	57.9	50.4
TRUE	High	Master Protein	BAL65464.1	methyltransferase [Mycobacterium tuberculosis str. Erdman = ATCC 35801]	other metabolic processes		other molecular function	Pf08241		rebM_3	0	22.989	35	7	13	7	205	23.1	6.44	32.77	7	1.003	1.148	0.873362	0.927741	0.221761	0.00432161	-0.195348	0.355501	126.9	0	127.3	145.7	1.86	3.29	9.38	253.4	225.3	222.9	273.4	0	255.3	259	296.5	279.8	305.5	153.9	243.3	222.4
TRUE	High	Master Protein	BAL64288.1	peptide deformylase [Mycobacterium tuberculosis str. Erdman = ATCC 35801]	protein metabolism;other metabolic processes		other molecular function	Pf01327	45424390; 886366	def	0	12.742	22	2	6	2	197	20.9	5.1	25.1	2	1.056	1.209	0.873362	0.659404	0.21391	0.0786098	-0.195348	0.355053	122.5	0	129.3	148.2	9.62	10.09	7.02	61.3	44.6	56.5	63.4	0	56.7	70.6	70.1	67.5	79.4	43.1	66.7	52.5
TRUE	High	Master Protein	BAL64377.1	uroporphyrin-III C-methyltransferase [Mycobacterium tuberculosis str. Erdman = ATCC 35801]	other metabolic processes		other molecular function	Pf00590, Pf02602		hemD	0	140.538	55	19	74	19	568	59.2	5.92	200.82	19	0.971	1.111	0.874126	0.811447	0.294919	-0.0424568	-0.194087	0.357085	85	138.2	82.5	94.4	5.48	6.66	6.29	1058.9	819.3	867.4	1002.1	4.3	1026.9	1015.2	977.3	1088.2	1117.2	511	895.9	870.2
TRUE	High	Master Protein	BAL65556.1	histidinol-phosphate aminotransferase [Mycobacterium tuberculosis str. Erdman = ATCC 35801]	other metabolic processes		other molecular function	Pf00155	886298	hisC; hisC1	0	71.53	60	16	34	16	380	40.6	5.44	97.75	16	0.959	1.097	0.874126	0.672489	0.298108	-0.0603973	-0.194087	0.357149	130.9	0	125.5	143.6	2.86	4.08	2.84	334.4	297.8	314.9	348.6	0	320	365.9	375.4	378.2	367.4	191.2	315.3	284.6
TRUE	High	Master Protein	BAL64742.1	nitrate/nitrite response transcriptionalregulatory protein [Mycobacterium tuberculosis str. Erdman = ATCC 35801]	signal transduction;other biological processes	other cell component	nucleic acid binding activity	Pf00072, Pf00196	45424810; 885603	narL	0	20.021	28	5	9	5	216	22.9	6.55	27.64	5	0.978	1.119	0.874126	0.762818	0.38721	-0.0320936	-0.194087	0.35658	129.2	0	126.3	144.5	6.52	7.73	5.41	100.8	79.5	92.8	98	0	97.2	110.5	113.7	109.6	110.9	49.5	95.9	76.7
TRUE	High	Master Protein	BAL66461.1	alkyl hydroperoxide reductase subunit C [Mycobacterium tuberculosis str. Erdman = ATCC 35801]	stress response;other biological processes	cytosol;other cell component	other molecular function	Pf00578	45426418; 885717	ahpC; ahpC_2	0	35.106	48	9	24	9	195	21.6	4.7	61.85	9	0.82	0.938	0.874891	0.0219768	0.776008	-0.286304	-0.192825	0.359646	145	0	119	136	6.55	12.14	11.92	342.5	321.3	350.6	362.7	0	311.5	341.1	309	325.1	362.8	136.2	301.7	244
TRUE	High	Master Protein	BAL64291.1	periplasmic superoxide dismutase [Cu-Zn] [Mycobacterium tuberculosis str. Erdman = ATCC 35801]	other metabolic processes;stress response;other biological processes	plasma membrane;other membranes	other molecular function	Pf00080	886358	sodC	0	121.358	39	6	93	6	240	23.8	6.44	322.66	6	1.118	1.278	0.874891	0.18079	0.0350241	0.16092	-0.192825	0.360231	79.6	129.7	89	101.7	4.41	6.62	2.35	1294.8	1041.9	1154.7	1278.2	5.6	1502.8	1521.5	1521.1	1590.9	1563.1	926.8	1371.8	1249.4
TRUE	High	Master Protein	BAL67467.1	trehalose 6-phosphate phosphatase [Mycobacterium tuberculosis str. Erdman = ATCC 35801]	other metabolic processes	cytosol	other molecular function	Pf02358	888137	otsB; otsB2	0	62.46	37	10	19	10	391	41.7	5.92	64.12	10	0.986	1.127	0.874891	0.900795	0.292456	-0.0203404	-0.192825	0.36076	128.5	0	126.7	144.8	4.82	4.43	17.85	277.3	224.8	237.7	259.3	0	284.5	266	289.8	289.9	311.2	155.6	251.6	228
TRUE	High	Master Protein	BAL68022.1	hypothetical protein ERDMAN_4258 [Mycobacterium tuberculosis str. Erdman = ATCC 35801]		plasma membrane;other membranes		Pf11203		eccE1_1	0	78.065	38	11	25	11	462	50.3	9.22	81.3	11	0.983	1.124	0.874891	0.88217	0.241181	-0.0247367	-0.192825	0.359805	128.7	0	126.6	144.7	3.77	4.87	6.85	321.8	276	298.4	321.5	0	323.3	327.3	322.2	375.2	348.6	185.5	303.4	277
TRUE	High	Master Protein	BAL65581.1	membrane-anchored adenylyl cyclase [Mycobacterium tuberculosis str. Erdman = ATCC 35801]	other metabolic processes;signal transduction	other membranes	other molecular function	Pf00211		cya; cya_2	0	46.841	27	8	17	8	418	44.9	5.88	47.41	8	0.911	1.041	0.874891	0.267942	0.756253	-0.134477	-0.192825	0.361902	135.5	0	123.4	141.1	4.66	10.5	8.44	108.4	101.8	96.6	108.1	0	107.7	102	115.3	90.9	118	54.3	107.1	86.6
TRUE	High	Master Protein	BAL65725.1	probable transposase [Mycobacterium tuberculosis str. Erdman = ATCC 35801]	DNA metabolism;other metabolic processes		nucleic acid binding activity;other molecular function	Pf01527		orfA; Rv2815c	0	24.326	40	4	11	4	108	12	10.3	32.28	4	0.955	1.091	0.874891	0.590997	0.425913	-0.0664274	-0.192825	0.359899	131.3	0	125.4	143.3	9.52	8.99	9.51	255.9	188.6	219.2	221.5	0	261.7	234	227.9	252.4	266.3	125.1	176.4	198.9
TRUE	High	Master Protein	BAL66512.1	putative ABC transporter ATP-binding protein [Mycobacterium tuberculosis str. Erdman = ATCC 35801]	protein metabolism;other metabolic processes;transport;other biological processes	other cell component	transporter activity;translation activity;nucleic acid binding activity;other molecular function	Pf00005, Pf12848	45426470; 887757	ettA	0	362.203	61	27	169	27	558	61.9	5.31	560.17	27	0.989	1.129	0.875657	0.973858	0.241164	-0.0159576	-0.191563	0.363998	109	60	107.8	123.1	1.29	3.75	2.96	2213.5	1903.6	1979.7	2275.3	3.3	2279.8	2326.6	2346.9	2579.9	2441.8	1268.3	2123.7	1921.9
TRUE	High	Master Protein	BAL65366.1	aminoglycosides/tetracycline-transport integralmembrane protein [Mycobacterium tuberculosis str. Erdman = ATCC 35801]	transport	other membranes	transporter activity	Pf07690			0	51.224	19	6	26	6	534	56.3	7.05	83.84	6	0.816	0.932	0.875657	0.019316	0.769746	-0.293359	-0.191563	0.364413	145.5	0	118.8	135.7	4.58	11.07	16.15	554.6	459.4	456.1	518.9	0	403	412	513.3	464.7	606.8	269.6	412.1	394.6
TRUE	High	Master Protein	BAL65291.1	transcriptional regulator [Mycobacterium tuberculosis str. Erdman = ATCC 35801]				Pf09438	45425310		0	30.228	54	6	9	6	196	21.7	5.11	20.9	6	1.041	1.189	0.875657	0.728314	0.204271	0.0579701	-0.191563	0.364603	123.8	0	128.9	147.2	10.09	11.8	5.49	83.7	59.9	76.6	81.8	0	85.4	94.9	88.2	98.5	101.5	37.8	86.7	73.5
TRUE	High	Master Protein	BAL67211.1	hypothetical protein ERDMAN_3436 [Mycobacterium tuberculosis str. Erdman = ATCC 35801]			other molecular function			PPE_1	0	16.538	51	2	6	2	72	7.7	4.61	19.58	2	1.06	1.211	0.875657	0.541566	0.155048	0.0840643	-0.191563	0.363054	122.3	0	129.6	148.1	5.77	7.01	1.37	91.4	72.6	83.8	96.7	0	106.4	106.1	116.5	109.5	107.4	52.4	92.8	86.3
TRUE	High	Master Protein	BAL66630.1	preprotein translocase subunit [Mycobacterium tuberculosis str. Erdman = ATCC 35801]	transport	plasma membrane;other membranes	transporter activity	Pf02355, Pf07549	45426589; 888192	secD	0	80.231	27	9	28	9	573	60.2	8.79	109.48	9	0.869	0.992	0.876424	0.108799	0.87074	-0.202572	-0.190299	0.366323	139.8	0	121.5	138.7	4.4	4.15	9.22	434.5	343.8	366.5	420.7	0	379.6	377.9	396.7	393	425.5	202.1	345	325.6
TRUE	High	Master Protein	BAL66872.1	hypothetical protein ERDMAN_3092 [Mycobacterium tuberculosis str. Erdman = ATCC 35801]	other metabolic processes;stress response		nucleic acid binding activity;other molecular function	Pf03787	887741	csm3	0	50.72	45	10	19	10	236	25.8	7.49	48.69	10	0.741	0.846	0.876424	0.000687639	0.242735	-0.432455	-0.190299	0.366528	81.8	188.5	60.6	69.1	4.11	3.05	7.71	402.3	382.2	375.5	460.9	2.7	306.6	331.6	360	372.7	389.5	193.5	288.4	281.2
TRUE	High	Master Protein	BAL64881.1	hypothetical protein ERDMAN_1075 [Mycobacterium tuberculosis str. Erdman = ATCC 35801]				Pf07371	885052		0	38.394	84	6	25	6	98	10.3	6.29	59.36	6	0.851	0.971	0.876424	0.0739465	0.998257	-0.232769	-0.190299	0.367624	64.2	218.9	54.6	62.3	3.75	4.3	7.56	454.2	369.1	398.6	476.4	4.2	376.2	397.9	442.2	459.6	466.4	209.3	386.4	291.8
TRUE	High	Master Protein	BAL64219.1	fructose-bisphosphate aldolase [Mycobacterium tuberculosis str. Erdman = ATCC 35801]	other metabolic processes	non-structural extracellular;cytosol	other molecular function	Pf01116	45424328; 886474	fba; fbaA	0	198.481	78	16	115	16	344	36.5	5.78	371.52	16	0.99	1.129	0.877193	0.984006	0.242743	-0.0144996	-0.189034	0.37	100.2	87.5	99.2	113.1	3.37	2.19	3.07	2035.1	1694.4	1856.8	2084.1	4.8	2033.3	2119.8	2233.2	2328.6	2350	1131.4	1834.9	1734.3
TRUE	High	Master Protein	BAL63964.1	hypothetical protein ERDMAN_0147 [Mycobacterium tuberculosis str. Erdman = ATCC 35801]	other metabolic processes		kinase activity;other molecular function	Pf18085		mak	0	148.937	56	19	51	19	455	49.9	5.2	154.27	19	0.965	1.1	0.877193	0.755472	0.331295	-0.0513992	-0.189034	0.369719	130.5	0	125.9	143.6	5.75	3.44	4.03	842.9	840.5	843.5	950.6	0	878.2	966.6	1044.8	1026.9	1027.2	558.8	947.4	792.9
TRUE	High	Master Protein	BAL65447.1	3-oxoacyl-[acyl-carrier protein] reductase [Mycobacterium tuberculosis str. Erdman = ATCC 35801]	other metabolic processes	non-structural extracellular;other cell component	other molecular function	Pf13561	45425462; 886551	fabG1; mabA	0	138.537	67	10	60	10	247	25.7	8.7	219.92	10	0.935	1.066	0.877193	0.476757	0.473311	-0.0969617	-0.189034	0.370083	133.3	0	124.6	142.1	2.35	4.54	3.36	474.3	435.5	433.2	521.7	0	444.9	500.8	494	563	529.1	279.1	440.9	391.4
TRUE	High	Master Protein	BAL65210.1	hypothetical protein ERDMAN_1407 [Mycobacterium tuberculosis str. Erdman = ATCC 35801]			other molecular function	Pf01494			0	76.864	47	14	38	14	375	41.6	5	108.14	14	0.955	1.088	0.877193	0.672201	0.372028	-0.0664274	-0.189034	0.371271	86	138.2	82.2	93.6	4.19	1.32	2.53	944.4	912.9	858.4	1038.3	4.3	957.9	980.6	1073.7	1072.1	1078.9	555.8	912.8	827.3
TRUE	High	Master Protein	BAL64342.1	amidohydrolase [Mycobacterium tuberculosis str. Erdman = ATCC 35801]	other metabolic processes		other molecular function	Pf00795	45424441; 887163	ramA	0	68.19	56	12	27	12	280	29	6.79	76.8	12	0.922	1.051	0.877193	0.332569	0.606188	-0.117161	-0.189034	0.369353	134.6	0	124	141.4	4.18	4.28	8.25	296.2	244.7	270.7	318.2	0	296.4	308	314.4	315.2	327	157.4	252.8	234.4
TRUE	High	Master Protein	BAL65010.1	mycothiol conjugate amidase [Mycobacterium tuberculosis str. Erdman = ATCC 35801]	other metabolic processes;other biological processes	cytosol	other molecular function	Pf02585	45425055; 887101	mca; mca_2	0	44.591	60	12	20	12	288	32.7	5.27	54.91	12	1.014	1.154	0.877963	0.80833	0.143834	0.0200577	-0.187768	0.37502	126.3	0	128	145.7	3.62	9.23	5.47	355.3	295.5	322.8	355.3	0	341.3	375.6	406.6	413.8	412.7	164.6	342.2	279.9
TRUE	High	Master Protein	BAL67060.1	D-3-phosphoglycerate dehydrogenase [Mycobacterium tuberculosis str. Erdman = ATCC 35801]	other metabolic processes		other molecular function	Pf00389, Pf01842, Pf02826, Pf19304	45426986; 887154	serA; serA1	0	231.43	70	28	133	28	528	54.5	4.96	389.16	28	0.954	1.086	0.877963	0.662406	0.381252	-0.0679388	-0.187768	0.37513	88.2	131.9	84.1	95.8	3.16	2.27	1.1	2899.6	2736.5	2641.6	3188	12.3	2845.8	3124.7	3365.6	3363.4	3355	1706	2792	2578.2
TRUE	High	Master Protein	BAL64830.1	hypothetical protein ERDMAN_1024 [Mycobacterium tuberculosis str. Erdman = ATCC 35801]			other molecular function	Pf05908, Pf13772	885568		0	34.724	41	10	13	10	354	39	9.58	40.43	10	1.159	1.321	0.877963	0.0608323	0.0294379	0.212881	-0.187768	0.372878	114.9	0	133.2	151.8	6.38	5.7	6.2	124.8	126.4	119.6	148.1	0	181	169.1	181.4	177.3	183.9	95.9	152	152.1
TRUE	High	Master Protein	BAL65280.1	hypothetical protein ERDMAN_1481 [Mycobacterium tuberculosis str. Erdman = ATCC 35801]	other metabolic processes		other molecular function	Pf13669	3205097; 45425300	mce	0	8.306	22	2	7	2	152	16.6	5.95	19.07	2	1.049	1.195	0.877963	0.49604	0.123483	0.0690147	-0.187768	0.374826	60.5	203.8	63.5	72.3	4.43	12.75	7.57	234.1	195.8	215.9	231	2.1	238.6	274.6	258	284.7	312.9	108.8	261.8	211.4
TRUE	High	Master Protein	BAL64408.1	hypothetical protein ERDMAN_0592 [Mycobacterium tuberculosis str. Erdman = ATCC 35801]			other molecular function	Pf09837	45424504; 887489		0	7.853	22	3	3	3	220	23	5.16	6.14	3	1.141	1.299	0.877963	0.194813	0.0794643	0.190299	-0.187768	0.375466	116.3	0	132.7	151	3.52	9.7	6.98	65	54	53.3	63.4	0	73.6	83	72.2	78.2	85.6	36.5	67.7	63.3
TRUE	High	Master Protein	BAL64713.1	hypothetical protein ERDMAN_0902 [Mycobacterium tuberculosis str. Erdman = ATCC 35801]	protein metabolism;other metabolic processes;stress response;other biological processes	cytosol	other molecular function	Pf00583	885251	mshD	0	70.275	56	11	21	11	315	33.6	8.5	73.46	11	0.887	1.01	0.878735	0.150362	0.844808	-0.172994	-0.186501	0.376519	138.1	0	122.5	139.4	4.55	3.82	1.21	250.3	227	247.2	277	0	227.3	261.4	262.1	268.1	276.6	141.6	228.6	208.4
TRUE	High	Master Protein	BAL64093.1	fumarate reductase iron-sulfur subunit [Mycobacterium tuberculosis str. Erdman = ATCC 35801]	other metabolic processes		other molecular function	Pf13085, Pf13183			0	105.12	55	14	75	14	242	28	6.25	184.98	14	0.861	0.98	0.878735	0.112173	0.924934	-0.215915	-0.186501	0.375942	78.1	178.2	67.2	76.5	1.75	2.92	3.56	1794.7	1614.5	1660.2	1901.3	11.4	1669.7	1693.4	1744.2	1809.4	1827.8	948.1	1523	1395.6
TRUE	High	Master Protein	BAL64239.1	hypothetical protein ERDMAN_0423 [Mycobacterium tuberculosis str. Erdman = ATCC 35801]		other membranes			45424349; 886458		0	73.279	45	10	47	10	284	31.8	10.11	135.66	10	0.912	1.038	0.878735	0.341472	0.599734	-0.132894	-0.186501	0.376558	135.6	0	123.6	140.7	1.71	4.64	4.7	561.4	502.9	513.3	609.4	0	524.4	563	555	621.2	594.5	329.1	512.2	442.6
TRUE	High	Master Protein	BAL64687.1	hypothetical protein ERDMAN_0876 [Mycobacterium tuberculosis str. Erdman = ATCC 35801]	other metabolic processes		other molecular function	Pf00296	885273	fgd1_3	0	34.505	31	9	16	9	347	37.7	6.35	36.83	9	1.018	1.159	0.878735	0.782938	0.207851	0.0257376	-0.186501	0.376151	125.9	0	128.2	145.9	5.24	5.43	3.44	259.1	234	209.7	258.5	0	267.5	271.9	266.2	275.6	300.8	155.8	250.2	226.9
TRUE	High	Master Protein	BAL65123.1	ferredoxin [Mycobacterium tuberculosis str. Erdman = ATCC 35801]	other metabolic processes		other molecular function	Pf00037	45425149; 885869	fdxA_2; fdxC	0	7.7	19	2	5	2	108	11.8	4.07	9.63	2	1.359	1.545	0.879507	0.00394874	0.00459312	0.442545	-0.185232	0.387576	102.4	0	139.2	158.3	17.67	36.26	34.9	34.2	40.2	43.9	38	0	75.9	84.7	61.8	66.4	44.8	17.2	53.8	40.9
TRUE	High	Master Protein	BAL64859.1	succinyl-CoA synthetase subunit beta [Mycobacterium tuberculosis str. Erdman = ATCC 35801]	other metabolic processes	other cell component	other molecular function	Pf00549, Pf08442	45424920; 885434	sucC	0	247.475	71	21	156	21	387	40.9	5.11	428.37	21	0.976	1.108	0.880282	0.855732	0.302797	-0.0350469	-0.183963	0.383728	90.2	121.8	88	100	1.43	4.34	1.7	3514.8	3157.2	3214.4	3777.3	13.3	3752.3	3789	3915.8	4216.7	3889.3	2028.9	3389.9	3017.1
TRUE	High	Master Protein	BAL65084.1	short-chain type dehydrogenase/reductase [Mycobacterium tuberculosis str. Erdman = ATCC 35801]			other molecular function	Pf00106	45425117; 885932	fabG_7	0	110.503	76	12	43	12	250	25.8	6.6	148.94	12	0.89	1.01	0.880282	0.223877	0.743456	-0.168123	-0.183963	0.385188	104.5	97	93	105.6	2.44	3.23	2.24	741.5	678.3	649.4	791.9	1.9	649.6	693.4	765.6	798.6	761.6	414.6	645.9	561.1
TRUE	High	Master Protein	BAL66229.1	transmembrane protein [Mycobacterium tuberculosis str. Erdman = ATCC 35801]		plasma membrane;other membranes		Pf13829	45426195; 888380		0	73.505	36	8	33	8	250	26.8	11.6	90.52	8	0.934	1.061	0.880282	0.462586	0.499348	-0.0985055	-0.183963	0.385242	86.4	141.2	80.7	91.7	3.44	3.75	4.61	466.5	418	411.4	521.2	2.1	479	467.5	487.8	522.2	507.9	257.2	450.3	399.7
TRUE	High	Master Protein	BAL64217.1	hypothetical protein ERDMAN_0401 [Mycobacterium tuberculosis str. Erdman = ATCC 35801]		non-structural extracellular;other membranes			45424326; 886478		0	65.245	55	10	24	10	275	30	5.02	67.23	10	0.923	1.049	0.880282	0.393275	0.520286	-0.115597	-0.183963	0.383699	78.9	165.7	72.8	82.7	5.89	5.36	5.8	357.7	343.5	334.2	428.7	2.2	365.4	406.6	416.4	397.7	396.9	206.5	343.1	299.1
TRUE	High	Master Protein	BAL66781.1	UDP-glucosyltransferase [Mycobacterium tuberculosis str. Erdman = ATCC 35801]		other cell component	other molecular function	Pf04101	888363		0	46.353	42	9	18	9	388	39.9	8.24	56.25	9	0.907	1.031	0.880282	0.248881	0.790076	-0.140826	-0.183963	0.383354	136.1	0	123.5	140.3	7.59	2.93	12.97	127.2	111	124.9	153.6	0	116	128.8	138.1	142	137.1	72.8	102.6	106.8
TRUE	High	Master Protein	BAL65027.1	pantothenate kinase [Mycobacterium tuberculosis str. Erdman = ATCC 35801]	other metabolic processes	other cell component	kinase activity;other molecular function	Pf00485		coaA	0	44.489	28	6	18	6	290	32.9	7.12	52.56	6	1.069	1.214	0.880282	0.362248	0.107643	0.0962619	-0.183963	0.382778	121.9	0	130.2	147.9	3.25	4.29	7.54	226.3	202.6	200.6	252.5	0	241.3	239.1	285.1	273.3	295.7	150.5	240.8	218.4
TRUE	High	Master Protein	BAL67909.1	transmembrane protein [Mycobacterium tuberculosis str. Erdman = ATCC 35801]	other metabolic processes;other biological processes	other membranes	other molecular function	Pf20176	886107		0	29.11	15	8	17	8	666	71.7	9.25	28.8	8	0.969	1.101	0.880282	0.73803	0.381041	-0.0454314	-0.183963	0.383387	130.3	0	126.3	143.4	2.86	4.9	4.82	277.9	252.7	239.3	296.5	0	265.5	267	329.1	322.6	337.3	159.4	246.9	250.4
TRUE	High	Master Protein	BAL64140.1	hypothetical protein ERDMAN_0323 [Mycobacterium tuberculosis str. Erdman = ATCC 35801]		other cell component		Pf14011	45424263; 886602	espg3; espG3	0	22.687	12	2	9	2	295	31.5	5.52	37.19	2	1.146	1.303	0.880282	0.172316	0.0663679	0.196607	-0.183963	0.382496	24.8	314.5	28.4	32.3	3.46	6.21	14.02	67.6	55.5	60.6	68.2	2.3	75	81.7	90.6	86.8	80.6	48.5	73.8	69.7
TRUE	High	Master Protein	BAL64410.1	O-succinylbenzoic acid-CoA ligase [Mycobacterium tuberculosis str. Erdman = ATCC 35801]			other molecular function	Pf00501, Pf13193		menE	0	8.725	16	4	6	4	362	36.6	5.83	12.28	4	0.958	1.089	0.880282	0.640802	0.447366	-0.0619024	-0.183963	0.382963	131.3	0	125.8	142.9	5.48	4.56	13.36	196.5	192.4	190.8	207.6	0	185.4	211.4	225	232.5	224.5	124	202.8	168.7
TRUE	High	Master Protein	BAL65895.1	ferric uptake regulation protein A [Mycobacterium tuberculosis str. Erdman = ATCC 35801]	other biological processes		other molecular function	Pf01475		furA	0	8.591	36	3	4	3	119	12.8	5.86	10.59	3	0.971	1.104	0.880282	0.667668	0.62686	-0.0424568	-0.183963	0.396083	130.1	0	126.3	143.6	8.67	4.17	16.85	38.5	27.3	31.7	36.9	0	34.8	34.8	42.3	40.5	41.4	19.7	37.5	26.5
TRUE	High	Master Protein	BAL67308.1	putative acetyl-CoA carboxylase biotin carboxylcarrier protein subunit [Mycobacterium tuberculosis str. Erdman = ATCC 35801]				Pf00364		TB7.3	0	8.35	49	2	2	2	79	8.1	4.17	5.92	2	1.226	1.393	0.880282	0.0835927	0.0601985	0.293959	-0.183963	0.397642	110.5	0	135.5	153.9	25.24	28.06	11.97	16.1	16.4	23.6	17.1	0	25.3	22.5	24	25	26.1	5.3	24.8	16.6
TRUE	High	Master Protein	BAL67969.1	prephenate dehydratase [Mycobacterium tuberculosis str. Erdman = ATCC 35801]	other metabolic processes	other cell component	other molecular function	Pf00800, Pf01842	886170	pheA	0	102.376	56	10	33	10	321	33.6	5.41	123.22	10	0.924	1.049	0.881057	0.430073	0.540929	-0.114035	-0.182692	0.387681	91.9	126.8	84.9	96.4	2.09	4.89	5.32	625.8	554.3	571.1	684	2.4	592.7	676.2	675.9	676.4	667.4	367.5	590.4	509.2
TRUE	High	Master Protein	BAL65763.1	hypothetical protein ERDMAN_1970 [Mycobacterium tuberculosis str. Erdman = ATCC 35801]					45425758; 885851		0	99.735	59	8	45	8	187	20.4	6.05	147.14	8	0.877	0.996	0.881057	0.169162	0.828707	-0.189351	-0.182692	0.386944	66.9	207.8	58.7	66.6	1.34	3.6	2.64	722	618.2	637.3	758	6.1	659.8	660.3	719.8	734.7	766.3	349.9	603.8	578.9
TRUE	High	Master Protein	BAL65211.1	hypothetical protein ERDMAN_1408 [Mycobacterium tuberculosis str. Erdman = ATCC 35801]		plasma membrane;other membranes	other molecular function	Pf04075	887055		0	43.856	50	8	25	8	149	16.7	10.4	47.46	8	0.996	1.13	0.881057	0.988466	0.244408	-0.00578235	-0.182692	0.387787	128	0	127.4	144.6	4.91	5.53	7.16	467	457.3	421.1	507.8	0	474.8	501.8	563.9	557.6	500.8	296.1	461.9	423
TRUE	High	Master Protein	BAL67993.1	hypothetical protein ERDMAN_4229 [Mycobacterium tuberculosis str. Erdman = ATCC 35801]	other biological processes	cytosol	other molecular function	Pf02811, Pf14716	45427860; 886193	polX	0	35.279	24	7	12	7	335	36.7	6.13	28.71	7	0.876	0.994	0.881057	0.105765	0.965081	-0.190997	-0.182692	0.387424	139.4	0	122.1	138.6	5.24	4.14	7.27	163.9	154.8	137.9	174.5	0	136.5	153.2	161.5	171	169	90.7	140.3	134.8
TRUE	High	Master Protein	BAL65428.1	hypothetical protein ERDMAN_1632 [Mycobacterium tuberculosis str. Erdman = ATCC 35801]				Pf01883	45425444; 886561		0	10.782	40	3	5	3	115	12.4	3.95	11.63	3	1.495	1.696	0.881057	0.000672951	0.00300883	0.580145	-0.182692	0.404617	95.4	0	142.7	161.9	23.4	20.26	20.83	9	14	12.2	12.3	0	20.2	22	20.7	23.3	18	6.9	24.7	20.9
TRUE	High	Master Protein	BAL65246.1	arginyl-tRNA synthetase [Mycobacterium tuberculosis str. Erdman = ATCC 35801]	protein metabolism;RNA metabolism OR transcription;other metabolic processes	other cell component	other molecular function	Pf00750, Pf03485, Pf05746	886964	argS	0	188.643	66	27	73	27	550	59.7	5.63	230.56	27	0.992	1.124	0.881834	0.998562	0.255602	-0.011588	-0.181421	0.391376	95.4	102.6	94.6	107.3	2.14	4.4	3.01	1519.6	1348.7	1360	1662.5	4.5	1526.1	1606.3	1764.1	1716.6	1933.5	865.6	1470.3	1413.3
TRUE	High	Master Protein	BAL66509.1	hypothetical protein ERDMAN_2722 [Mycobacterium tuberculosis str. Erdman = ATCC 35801]							0	14.639	23	4	8	4	197	21	7.62	23.86	4	1.052	1.193	0.881834	0.624668	0.196715	0.0731347	-0.181421	0.390776	123.3	0	129.7	147	2.81	3.75	7.13	86.8	81.6	79.9	94	0	95.7	104.7	107	104.8	115.1	56.4	87.6	85.3
TRUE	High	Master Protein	BAL64416.1	naphthoate synthase [Mycobacterium tuberculosis str. Erdman = ATCC 35801]	other metabolic processes		other molecular function	Pf00378		menB	0	86.031	51	9	29	9	287	31.8	6.46	88.57	9	1.076	1.219	0.882613	0.353094	0.0519851	0.105678	-0.180148	0.393527	43.7	256	47	53.3	3.02	3.39	6.01	336.5	305.7	313.1	377.4	5.6	404.8	399	413.8	435.4	450.3	219.8	344.4	334
TRUE	High	Master Protein	BAL68015.1	transmembrane protein [Mycobacterium tuberculosis str. Erdman = ATCC 35801]	transport;other biological processes	plasma membrane;other membranes		Pf08817		eccD1_1	0	34.108	16	5	13	5	487	51.8	6.33	45.77	5	1.051	1.19	0.882613	0.518883	0.157737	0.0717627	-0.180148	0.393941	123.4	0	129.7	146.9	7.03	2.86	12.57	149.2	144.8	124	163.2	0	157.9	166	185	185.3	193.8	100	133.2	158.8
TRUE	High	Master Protein	BAL66435.1	ribonuclease Z [Mycobacterium tuberculosis str. Erdman = ATCC 35801]	RNA metabolism OR transcription;other metabolic processes		other molecular function	Pf12706		rbn_2; rnz	0	22.971	25	5	7	5	280	29.5	5.67	22.84	5	0.971	1.1	0.882613	0.669395	0.587295	-0.0424568	-0.180148	0.399476	130.2	0	126.5	143.3	2.72	8.44	8.13	52.7	49.1	49.4	57.6	0	54.3	58.2	61.6	58.3	66	26.4	52	51.6
TRUE	High	Master Protein	BAL64172.1	deoxycytidine triphosphate deaminase [Mycobacterium tuberculosis str. Erdman = ATCC 35801]	other metabolic processes		other molecular function	Pf00692	45424289; 886552	dcd	0	18.855	21	3	7	3	190	20.9	6.38	14.9	3	1.036	1.173	0.882613	0.800596	0.301647	0.051024	-0.180148	0.394788	124.6	0	129.1	146.2	6.15	13.34	10.37	58.9	59	59.7	68.3	0	69.1	70.5	78.9	84.8	64.7	49.7	70.6	60.3
TRUE	High	Master Protein	BAL65357.1	hypothetical protein ERDMAN_1559 [Mycobacterium tuberculosis str. Erdman = ATCC 35801]		other membranes		Pf07947			0.003	3.652	13	2	3	2	231	24.4	8.21	3.85	2	1.077	1.219	0.883392	0.500401	0.190059	0.107018	-0.178874	0.39617	121.4	0	130.7	148	10.73	10.72	8	62.7	57.1	68.6	79.6	0	68.2	77.2	88	87.1	103.9	52.3	61.4	61.7
TRUE	High	Master Protein	BAL65416.1	quinone reductase [Mycobacterium tuberculosis str. Erdman = ATCC 35801]	stress response	cytosol;other cell component	other molecular function	Pf00107, Pf08240	45425432; 886589	qor; qorA	0	115.512	67	14	61	14	328	34	5.62	208	14	0.995	1.126	0.883392	0.971976	0.251127	-0.00723157	-0.178874	0.398503	83.6	139.2	83.1	94.1	2.82	2.85	6.69	956.2	869.2	879	1068.3	4.5	938.5	1037	1106.8	1154.5	1155.1	598.4	1028.7	851.4
TRUE	High	Master Protein	BAL65824.1	hypothetical protein ERDMAN_2031 [Mycobacterium tuberculosis str. Erdman = ATCC 35801]		plasma membrane;other membranes	other molecular function	Pf00571, Pf01595, Pf03471	885739	tlyC	0	63.384	39	12	19	12	455	48.1	5	52.01	12	1.164	1.318	0.883392	0.0705778	0.03801	0.219091	-0.178874	0.397664	114.9	0	133.7	151.4	13.08	12.04	5.16	104.5	102.7	91.5	141.4	0	118.6	142.5	172.9	142	139.7	89.8	139	112.7
TRUE	High	Master Protein	BAL67092.1	electron transfer flavoprotein subunit beta [Mycobacterium tuberculosis str. Erdman = ATCC 35801]	other metabolic processes		other molecular function	Pf01012		fixA	0	205.35	65	18	149	18	286	30.1	4.84	432.65	18	0.959	1.085	0.884173	0.709099	0.386699	-0.0603973	-0.177599	0.401378	117	43.9	112.2	126.9	1.7	3.56	3.84	2445.5	2079.8	2165.6	2569.8	2.5	2374.3	2521.5	2519.7	2733.9	2820.7	1328.3	2317.4	1962.4
TRUE	High	Master Protein	BAL67428.1	tryptophanyl-tRNA synthetase [Mycobacterium tuberculosis str. Erdman = ATCC 35801]	protein metabolism;RNA metabolism OR transcription;other metabolic processes	cytosol;other cell component	other molecular function	Pf00579	887559	trpS	0	85.462	42	9	39	9	336	36.3	5.33	119.04	9	0.88	0.996	0.884173	0.182414	0.82783	-0.184425	-0.177599	0.400436	117.6	61.7	103.6	117.1	3.84	1.61	4.11	1454.1	1300.1	1216.4	1559.6	2.1	1299.6	1369.3	1436.7	1518.3	1506.2	781.5	1245.2	1060.1
TRUE	High	Master Protein	BAL66060.1	hypothetical protein ERDMAN_2267 [Mycobacterium tuberculosis str. Erdman = ATCC 35801]			other molecular function	Pf01738			0	51.729	41	9	21	9	237	25.2	9.57	59.84	9	0.915	1.036	0.884173	0.34008	0.599728	-0.128156	-0.177599	0.398805	135.5	0	124.1	140.4	2.81	4.25	2.79	443.2	396.6	375.7	465.6	0	437.9	439.6	458.5	481.2	458.7	230.7	376.5	350.3
TRUE	High	Master Protein	BAL66058.1	hypothetical protein ERDMAN_2265 [Mycobacterium tuberculosis str. Erdman = ATCC 35801]			other molecular function	Pf07969	888608	nfdA_1	0	29.161	22	7	10	7	534	55.8	5.74	24.73	7	1.035	1.171	0.884173	0.864115	0.405027	0.0496308	-0.177599	0.41365	124.8	0	129.2	146.1	4.66	10.97	15.48	27	23.4	22.4	29.5	0	34.5	27.9	32.6	29.7	35.7	16	20.3	19.7
TRUE	High	Master Protein	BAL66289.1	LysR family transcriptional regulator [Mycobacterium tuberculosis str. Erdman = ATCC 35801]	other biological processes		other molecular function	Pf00126, Pf03466			0	17.697	19	4	7	4	306	32.3	9.39	16.43	4	1.117	1.264	0.884173	0.330157	0.134447	0.159629	-0.177599	0.401801	118.3	0	132.2	149.5	11.8	15.85	9.41	51.6	52.4	40.5	60	0	62.7	70.1	66.7	69.8	62.5	48.8	57.7	58.8
TRUE	High	Master Protein	BAL64514.1	hypothetical protein ERDMAN_0699 [Mycobacterium tuberculosis str. Erdman = ATCC 35801]				Pf09957			0	9.863	77	2	3	2	48	5.4	4.83	9.78	2	1.004	1.135	0.884173	0.842348	0.568501	0.00575927	-0.177599	0.426347	127.4	0	127.9	144.6	28.27	21.9	28.58	21.6	11.4	10.4	16.5	0	19	13.4	16.5	16.7	25.4	8	18.5	12.6
TRUE	High	Master Protein	BAL67095.1	probable transferase [Mycobacterium tuberculosis str. Erdman = ATCC 35801]			other molecular function	Pf00534, Pf13439			0.002	4.514	5	2	2	2	410	44.3	7.24	5.46	2	0.893	1.009	0.884956	0.208029	0.924371	-0.163268	-0.176323	0.414742	137.9	0	123.1	139.1	8.11	14.13	13.62	39.3	38.1	41.9	42.6	0	44.9	53	42	43.4	44.7	21.7	36.2	39.3
TRUE	High	Master Protein	BAL64555.1	acyl-CoA dehydrogenase [Mycobacterium tuberculosis str. Erdman = ATCC 35801]			other molecular function	Pf00441, Pf02770, Pf18158	888198	fadE8	0	159.435	38	14	67	14	542	58.5	6.04	196.88	14	1.064	1.203	0.884956	0.430742	0.0989812	0.0894982	-0.176323	0.402214	122.4	0	130.3	147.3	0.79	2.13	5.03	613.9	538.4	553.2	646.4	0	661.5	680.6	764.1	735.2	775.1	392.9	634.1	623
TRUE	High	Master Protein	BAL67798.1	anion transporter ATPase [Mycobacterium tuberculosis str. Erdman = ATCC 35801]			other molecular function	Pf02374	885809	arsA_3	0	88.01	54	16	37	16	340	35.8	5.43	106.83	16	0.947	1.07	0.884956	0.603946	0.446912	-0.0785637	-0.176323	0.404646	111.3	64.3	105.4	119	1.65	1.52	7.52	1135.1	1025.9	999.1	1199.9	1.8	1078.8	1131.2	1268.7	1253.4	1282.1	642.1	1068.2	915.8
TRUE	High	Master Protein	BAL64996.1	hypothetical protein ERDMAN_1193 [Mycobacterium tuberculosis str. Erdman = ATCC 35801]		other membranes	other molecular function	Pf10081, Pf15420	887120		0	72.92	30	11	29	11	587	64.3	6.98	89.99	11	0.97	1.097	0.884956	0.782955	0.306565	-0.0439433	-0.176323	0.402051	130.4	0	126.5	143	3.34	5.38	5.46	370.8	342.7	323.1	403.4	0	368.4	372.1	422.6	408.4	461.4	237.2	322.6	338.3
TRUE	High	Master Protein	BAL66878.1	hypothetical protein ERDMAN_3098 [Mycobacterium tuberculosis str. Erdman = ATCC 35801]			other molecular function	Pf08843	887742		0	18.666	18	5	7	5	294	33.1	7.21	19.31	5	1	1.13	0.884956	0.962146	0.230395	0	-0.176323	0.402085	127.8	0	127.8	144.4	4.49	7.86	1.54	306.8	292.9	274.9	346.8	0	300	336.8	364.2	363	403.1	219	315.8	275.5
TRUE	High	Master Protein	BAL65088.1	hypothetical protein ERDMAN_1285 [Mycobacterium tuberculosis str. Erdman = ATCC 35801]	other metabolic processes		other molecular function	Pf13489	45425119; 885471		0	5.754	12	2	2	2	216	23.4	7.99	5.12	2	0.851	0.962	0.884956	0.083121	0.688221	-0.232769	-0.176323	0.415009	142.2	0	121	136.8	7.41	14.16	6.5	48.6	47.3	51.7	57	0	38.2	51.3	52.4	54.2	49.5	33.9	46.1	38.2
TRUE	High	Master Protein	BAL63963.1	trehalose synthase [Mycobacterium tuberculosis str. Erdman = ATCC 35801]	cell organization and biogenesis;other metabolic processes	cytosol	other molecular function	Pf00128, Pf16657	45424092; 886881	treS	0	127.291	37	17	44	17	601	68.6	4.98	171.11	17	1.024	1.156	0.88574	0.735538	0.150801	0.0342157	-0.175045	0.408695	125.8	0	128.8	145.4	3.28	5.71	4.79	379	351.2	331.9	412.9	0	386.8	424.1	485.3	459.2	470.5	213.2	389.4	343.7
TRUE	High	Master Protein	BAL64511.1	enoyl-CoA hydratase [Mycobacterium tuberculosis str. Erdman = ATCC 35801]			other molecular function	Pf00378	45424587; 888015	echA3	0	206.811	81	15	111	15	231	24.3	5.83	370.58	15	1.005	1.135	0.88574	0.881094	0.22747	0.0071955	-0.175045	0.407722	108.5	59.4	109	123.1	3.96	5.53	7	1924.6	1538.2	1603.6	1886.1	2.7	1914.2	1906.6	2014.7	2114.7	2392	1046	1678.9	1526.8
TRUE	High	Master Protein	BAL66181.1	hypothetical protein ERDMAN_2389 [Mycobacterium tuberculosis str. Erdman = ATCC 35801]				Pf19345	45426148; 888147		0	119.137	48	8	45	8	301	33	5.33	165.96	8	0.966	1.09	0.88574	0.763239	0.362551	-0.0499049	-0.175045	0.407774	64.8	202	62.6	70.6	3.63	4.82	6.49	559.4	525.6	532.4	632.3	5.1	576.1	628.2	709.3	687.2	637.5	338	556.9	504.6
TRUE	High	Master Protein	BAL67059.1	3-isopropylmalate dehydrogenase [Mycobacterium tuberculosis str. Erdman = ATCC 35801]	other metabolic processes	other cell component	other molecular function	Pf00180	888182	leuB	0	100.625	42	10	45	10	336	35.3	5.74	156.58	10	0.958	1.081	0.88574	0.695418	0.400066	-0.0619024	-0.175045	0.407285	131.6	0	126.1	142.3	2.29	2.15	1.34	749.5	643.8	638.4	790.1	0	712	768.6	795.6	845.8	842.8	414	702.8	620.8
TRUE	High	Master Protein	BAL65872.1	hypothetical protein ERDMAN_2079 [Mycobacterium tuberculosis str. Erdman = ATCC 35801]					45425860; 885247		0	12.76	18	3	5	3	380	39.5	5.95	13	3	1.09	1.23	0.88574	0.491053	0.211409	0.124328	-0.175045	0.419561	120.5	0	131.3	148.2	11.02	18.45	15.6	49.8	37.3	35.1	41.7	0	49.6	54.7	55	39.4	49.2	20.2	44.3	28.5
TRUE	High	Master Protein	BAL64615.1	hypothetical protein ERDMAN_0803 [Mycobacterium tuberculosis str. Erdman = ATCC 35801]			nucleic acid binding activity;other molecular function	Pf13302	888558	MBE50b	0	166.185	86	18	71	18	242	26	5.39	234.44	18	0.964	1.088	0.886525	0.753545	0.374463	-0.0528949	-0.173767	0.410274	90.3	124.2	87.1	98.3	1.8	4.18	7.82	1795.5	1534.7	1526.8	1846.8	6.6	1678.5	1804.7	2002.6	1933.5	2160.2	990.1	1667.4	1703.7
TRUE	High	Master Protein	BAL64017.1	mce associated membrane protein [Mycobacterium tuberculosis str. Erdman = ATCC 35801]	other biological processes	other membranes			886801		0	97.284	54	8	32	8	213	22.3	5.02	122.79	8	0.906	1.022	0.886525	0.310823	0.676779	-0.142417	-0.173767	0.409142	136.6	0	123.8	139.6	2.18	4.36	4.52	888.9	820.2	798.3	940.6	0	836.8	873.4	918	965.4	927.7	440	784.7	710.6
TRUE	High	Master Protein	BAL66120.1	hypothetical protein ERDMAN_2327 [Mycobacterium tuberculosis str. Erdman = ATCC 35801]	protein metabolism;other metabolic processes		other molecular function	Pf05639		pup	0	44.068	30	2	19	2	71	7.8	4.32	63.11	2	0.851	0.96	0.886525	0.0499802	0.827537	-0.232769	-0.173767	0.410204	142.3	0	121.1	136.6	15.16	16.95	18.58	330.2	203.5	256.9	270.6	0	312.5	261.4	234.7	301.6	255.8	119.6	224.2	198.2
TRUE	High	Master Protein	BAL64765.1	molybdenum cofactor biosynthesis protein E2 [Mycobacterium tuberculosis str. Erdman = ATCC 35801]	protein metabolism;other metabolic processes	cytosol	other molecular function	Pf02391	45424832; 885431	moaE2	0	10.376	25	2	4	2	141	15	6.18	8.95	2	1.016	1.146	0.886525	0.99783	0.465295	0.0229004	-0.173767	0.424662	126.5	0	128.5	145	11.13	3.55	16.2	33.3	34.7	38.5	38.5	0	38.9	42.2	45.9	44.6	46.1	21.8	35.7	38.9
TRUE	High	Master Protein	BAL67091.1	electron transfer flavoprotein subunit alpha [Mycobacterium tuberculosis str. Erdman = ATCC 35801]	other metabolic processes		other molecular function	Pf00766, Pf01012	888549	etfA; fixB	0	296.331	90	20	211	20	318	31.7	4.79	739.14	20	0.957	1.079	0.887311	0.691413	0.408702	-0.0634092	-0.172488	0.413255	109.4	67.9	104.7	118	3.09	1.61	3.33	2982.7	2703.9	2714.6	3349	5.2	2935	3165.1	3348	3406.9	3456.8	1773.5	2840.3	2389.2
TRUE	High	Master Protein	BAL68064.1	hypothetical protein ERDMAN_4300 [Mycobacterium tuberculosis str. Erdman = ATCC 35801]			nucleic acid binding activity;other molecular function	Pf01424	886255		0	82.054	66	9	24	9	187	20.5	4.46	85.01	9	0.99	1.115	0.887311	0.966123	0.293302	-0.0144996	-0.172488	0.415554	78.5	156.1	77.8	87.6	7.97	8.11	17.03	366.2	366.1	382.9	458.4	2.3	433.5	496.7	469.4	529.9	457.3	232.4	539.4	312.6
TRUE	High	Master Protein	BAL66519.1	enoyl-CoA hydratase [Mycobacterium tuberculosis str. Erdman = ATCC 35801]	other metabolic processes		other molecular function	Pf00378	887894	echA14	0	50.011	53	11	18	11	256	26.3	6.29	48.85	11	0.962	1.084	0.887311	0.640126	0.503523	-0.0558912	-0.172488	0.412465	131.3	0	126.3	142.4	7.43	4.7	6.01	143.4	121.8	107.9	148.5	0	141.4	144.4	144	154.6	150.8	84	115.9	112.4
TRUE	High	Master Protein	BAL65670.1	transmembrane protein [Mycobacterium tuberculosis str. Erdman = ATCC 35801]	transport	other membranes	transporter activity	Pf00916, Pf01740	885073	ychM_2	0	33.593	17	6	13	6	486	51.2	9.41	30.73	6	0.904	1.019	0.887311	0.215431	0.829602	-0.145605	-0.172488	0.413616	136.8	0	123.7	139.4	2.32	8.69	8.92	161	148.7	147.4	169.3	0	129.6	155.8	168.6	164.6	193.6	93.8	143.7	129.6
TRUE	High	Master Protein	BAL67778.1	hypothetical protein ERDMAN_4007 [Mycobacterium tuberculosis str. Erdman = ATCC 35801]		plasma membrane;other membranes	other molecular function	Pf12710	45427656; 885316		0	31.235	25	6	12	6	287	30.7	7.87	25.04	6	0.902	1.015	0.888099	0.246361	0.710757	-0.148801	-0.171207	0.41882	72.9	187.3	65.8	74	2.17	6.6	1.83	414.3	362.7	355.1	439.8	2.9	375.7	401.8	392.6	406.3	441.3	243.9	349.4	318.2
TRUE	High	Master Protein	BAL66048.1	hypothetical protein ERDMAN_2255 [Mycobacterium tuberculosis str. Erdman = ATCC 35801]			other molecular function	Pf02136	887497	ksi	0	25.74	32	6	9	6	265	29.1	9.11	23.69	6	0.872	0.981	0.888099	0.138683	0.792826	-0.1976	-0.171207	0.436635	140.2	0	122.2	137.6	7.79	9.96	10.2	38.6	36	30.1	39.4	0	34.4	34.1	39.4	36.4	36	23.7	26	29.2
TRUE	High	Master Protein	BAL66248.1	hypothetical protein ERDMAN_2456 [Mycobacterium tuberculosis str. Erdman = ATCC 35801]	other metabolic processes		other molecular function	Pf13419			0	21.565	32	5	8	5	252	26.5	6.21	29.54	5	1.013	1.14	0.888099	0.859464	0.290349	0.0186342	-0.171207	0.418734	126.8	0	128.5	144.7	7	7.05	7.37	144.6	115.3	134.6	160.6	0	161	167.8	159.3	163.3	187.4	84	130	130.8
TRUE	High	Master Protein	BAL66794.1	hypothetical protein ERDMAN_3014 [Mycobacterium tuberculosis str. Erdman = ATCC 35801]			other molecular function	Pf03992	45426736; 888390		0	10.255	31	2	5	2	104	11.1	5.4	16.22	2	1.047	1.178	0.888099	0.739628	0.335986	0.0662614	-0.171207	0.428747	124	0	129.8	146.2	21.16	15.47	10.99	33.3	34.9	44.8	55.7	0	46	53.7	54.9	57.3	53.7	18.8	45	38.8
TRUE	High	Master Protein	BAL66792.1	N-acetylglutamate synthase [Mycobacterium tuberculosis str. Erdman = ATCC 35801]	cell organization and biogenesis;other metabolic processes		other molecular function	Pf00583	45426734; 888407	arga; argA	0.001	5.373	10	2	2	2	174	19.6	5.57	4.57	2	0.968	1.089	0.888889	0.634239	0.631432	-0.046921	-0.169925	0.42445	130.9	0	126.7	142.5	6.35	10.89	7.29	59.1	59.3	54.6	69.4	0	58.2	66.9	71.5	62.3	71.9	43.5	58.6	49.4
TRUE	High	Master Protein	BAL66558.1	bacterioferritin comigratory protein [Mycobacterium tuberculosis str. Erdman = ATCC 35801]	stress response;other biological processes	other cell component	other molecular function	Pf00578	887694	bcp	0	101.13	76	10	42	10	157	17.1	8.41	139.63	10	0.931	1.047	0.888889	0.476673	0.54964	-0.103147	-0.169925	0.420937	88.6	136.3	82.4	92.7	1.39	2.66	3.62	1159.4	1031.4	1026	1242.8	4.9	1073.7	1115.7	1260.2	1238.3	1323.7	659.1	1063.7	946.4
TRUE	High	Master Protein	BAL64303.1	hypothetical protein ERDMAN_0487 [Mycobacterium tuberculosis str. Erdman = ATCC 35801]	other biological processes	plasma membrane;other membranes	other molecular function	Pf10099	886346	rskA	0	65.836	44	6	19	6	232	23.9	6.01	73.6	6	0.958	1.078	0.888889	0.621698	0.508023	-0.0619024	-0.169925	0.421938	131.8	0	126.2	142	3.43	3.91	6.15	160.7	140.4	132.2	162.5	0	162.2	150.8	170.5	177.7	176.8	94.1	145	126.4
TRUE	High	Master Protein	BAL64280.1	hypothetical protein ERDMAN_0464 [Mycobacterium tuberculosis str. Erdman = ATCC 35801]			other molecular function	Pf20408	45424382; 886377		0	21.855	24	4	7	4	209	21.7	9.41	17.22	4	1.066	1.198	0.88968	0.440855	0.147585	0.0922074	-0.168642	0.423992	122.6	0	130.6	146.8	3.3	7.57	23.89	129.1	106.1	115.6	131.8	0	146.3	152.7	141.4	141.8	159	81.3	126.9	177.5
TRUE	High	Master Protein	BAL66386.1	GTP-binding protein [Mycobacterium tuberculosis str. Erdman = ATCC 35801]	other biological processes	plasma membrane;other membranes;other cell component	nucleic acid binding activity;other molecular function	Pf01926, Pf07650		era	0	11.789	17	4	6	4	309	33.4	5.73	6.79	4	0.975	1.096	0.88968	0.703086	0.494433	-0.0365259	-0.168642	0.423552	130.3	0	127	142.7	7.76	4.59	9.23	99.3	85.7	82	86.8	0	92.7	95.9	106.5	103.7	116	59.2	88.7	89.4
TRUE	High	Master Protein	BAL63994.1	phosphotyrosine protein phosphatase [Mycobacterium tuberculosis str. Erdman = ATCC 35801]	protein metabolism;other metabolic processes;other biological processes	non-structural extracellular;other cell component	other molecular function	Pf13350	886842	ptbB; ptpb; ptpB	0	72.384	38	8	22	8	276	30.1	6.28	82.2	8	0.887	0.995	0.890472	0.175886	0.890061	-0.172994	-0.167358	0.435916	138.8	0	123.1	138.1	8.04	7.78	4.94	65.7	52.9	49.8	69.8	0	61.7	60.3	61.5	70.4	59.2	31.1	51.3	48.5
TRUE	High	Master Protein	BAL67294.1	hypothetical protein ERDMAN_3520 [Mycobacterium tuberculosis str. Erdman = ATCC 35801]				Pf11305		TB9; TB9.4	0	49.211	81	6	22	6	95	9.9	4.97	70.81	6	1.079	1.212	0.890472	0.33761	0.0623276	0.109695	-0.167358	0.4276	72.1	162.8	77.8	87.4	6.32	4.93	5.22	330.7	334	334.7	385.4	2.3	389.4	434.7	488.8	469.6	474.7	222.4	399.3	337.4
TRUE	High	Master Protein	BAL64777.1	hypothetical protein ERDMAN_0970 [Mycobacterium tuberculosis str. Erdman = ATCC 35801]				Pf11228			0	39.162	39	5	11	5	253	26.6	4.75	40.36	5	0.909	1.021	0.890472	0.234065	0.816898	-0.137648	-0.167358	0.426292	136.5	0	124.1	139.4	12.15	4.22	6.39	150.8	166.3	147.7	206	0	164.2	159.5	193.4	187.6	178.4	96.2	154.5	147.8
TRUE	High	Master Protein	BAL67015.1	hypothetical protein ERDMAN_3236 [Mycobacterium tuberculosis str. Erdman = ATCC 35801]				Pf13649			0	36.448	35	7	21	7	236	26.6	7.25	60.79	7	0.93	1.044	0.890472	0.397429	0.651209	-0.104697	-0.167358	0.429119	58	227.6	53.9	60.5	7.52	6.74	6.84	263.4	199.1	236.4	251.8	2.7	266.5	229.5	270	269.1	298	137.8	224.4	232.6
TRUE	High	Master Protein	BAL64348.1	mannosyltransferase [Mycobacterium tuberculosis str. Erdman = ATCC 35801]	other metabolic processes		other molecular function	Pf00534, Pf13439		mshA	0	31.83	23	8	11	8	480	50.5	7.72	21.36	8	0.977	1.097	0.890472	0.710016	0.625688	-0.0335695	-0.167358	0.441371	130.2	0	127.1	142.7	10.65	4.85	5.27	46.8	40.3	36.3	55.3	0	42.9	49.7	53.8	53.6	52.5	25.4	43.1	43.8
TRUE	High	Master Protein	BAL66508.1	alanine and proline rich membrane protein [Mycobacterium tuberculosis str. Erdman = ATCC 35801]							0	18.075	43	3	3	3	154	16.1	6.77	14.88	3	1.127	1.265	0.891266	0.428707	0.26996	0.172488	-0.166073	0.471572	117.9	0	133	149.1	16.4	22.42	11.24	9.1	9.2	11.9	12.2	0	8.1	15.3	12.7	18.7	14.9	7.3	11.3	11.3
TRUE	High	Master Protein	BAL65587.1	fused dephospho-CoA kinase/unknowndomain-containing protein [Mycobacterium tuberculosis str. Erdman = ATCC 35801]	other metabolic processes	other cell component	kinase activity;other molecular function	Pf01121, Pf04229	885165	coaE	0	76.634	44	14	28	14	407	44.6	6.42	87.04	14	0.949	1.063	0.892061	0.571544	0.457595	-0.07552	-0.164786	0.435961	76	171.2	72.1	80.8	3.42	3.45	6.47	319.8	301	301.8	359.1	2.1	326.2	340.7	355.8	360.8	393.5	199.3	309.5	288.9
TRUE	High	Master Protein	BAL65045.1	hypothetical protein ERDMAN_1242 [Mycobacterium tuberculosis str. Erdman = ATCC 35801]					885828		0	76.312	73	9	39	9	212	22.9	5.97	119.55	9	0.925	1.037	0.892061	0.434832	0.598838	-0.112475	-0.164786	0.434234	68.3	197.8	63.1	70.8	2.51	2.13	10.87	1014.4	908.5	870.6	1079.7	8.1	965.7	1008.5	1123.3	1086.7	1102.9	558.7	999.7	841.5
TRUE	High	Master Protein	BAL64325.1	hypothetical protein ERDMAN_0509 [Mycobacterium tuberculosis str. Erdman = ATCC 35801]	other biological processes		other molecular function	Pf02627	886296		0	38.741	36	5	16	5	190	21.3	9.72	39.29	5	0.991	1.111	0.892061	0.956263	0.288649	-0.013043	-0.164786	0.434229	129	0	127.8	143.3	4.31	4.76	10.84	303	284.6	294	347.7	0	299.5	342.2	365.8	376.3	396.9	200.4	310.3	289.3
TRUE	High	Master Protein	BAL65517.1	hypothetical protein ERDMAN_1721 [Mycobacterium tuberculosis str. Erdman = ATCC 35801]				Pf10604			0	29.373	50	5	22	5	117	12.5	9.89	56.08	5	0.924	1.036	0.892061	0.39148	0.600441	-0.114035	-0.164786	0.434227	135.2	0	124.9	140	2.56	2.07	3.26	441.4	406	392.5	480.8	0	423.3	420	481.2	485.9	501.6	245	382.8	379.4
TRUE	High	Master Protein	BAL65451.1	hypothetical protein ERDMAN_1655 [Mycobacterium tuberculosis str. Erdman = ATCC 35801]		plasma membrane;other membranes		Pf01957	45425466; 886521		0	12.257	13	2	5	2	144	15.1	5.49	12.67	2	0.984	1.103	0.892061	0.817948	0.447418	-0.0232698	-0.164786	0.434066	129.6	0	127.5	142.9	9.67	4.77	4.44	95.1	104.5	94.7	119.6	0	104.8	115.8	126.2	131.2	116.5	63.5	103.4	87.6
TRUE	High	Master Protein	BAL65248.1	homoserine dehydrogenase [Mycobacterium tuberculosis str. Erdman = ATCC 35801]	other metabolic processes		other molecular function	Pf00742, Pf01842, Pf03447	45425268; 886962	hom; thrA	0	141.225	50	15	63	15	441	45.5	4.88	236.23	15	0.935	1.047	0.892857	0.509234	0.547219	-0.0969617	-0.163499	0.437412	79.8	162	74.6	83.6	3.58	2.62	1.95	871.1	757.8	720.3	918	4.8	846.5	824.9	913.2	958.1	976.6	467.2	785.2	703.5
TRUE	High	Master Protein	BAL66431.1	GTP-binding protein [Mycobacterium tuberculosis str. Erdman = ATCC 35801]	protein metabolism;other metabolic processes;other biological processes	plasma membrane;other membranes	translation activity;nucleic acid binding activity;other molecular function	Pf00009, Pf00679, Pf06421	45426394; 885475	lepA	0	76.036	31	15	33	15	653	72.4	5.78	83.61	15	0.981	1.098	0.892857	0.854005	0.345915	-0.027675	-0.163499	0.43974	53.6	235	52.6	58.9	5.04	2.07	3.99	304.6	280.2	278.8	296.6	3.7	306.3	331	346.7	350.9	360.7	177.5	284.5	263.1
TRUE	High	Master Protein	BAL64845.1	ATP-dependent DNA ligase [Mycobacterium tuberculosis str. Erdman = ATCC 35801]	DNA metabolism;other metabolic processes;stress response		nucleic acid binding activity;other molecular function	Pf01068, Pf04679, Pf13298		ligd; ligD	0	72.615	28	17	27	17	759	83.6	8.06	60.39	17	0.921	1.032	0.892857	0.358545	0.590338	-0.118727	-0.163499	0.437854	135.5	0	124.8	139.8	3.27	4.33	3.53	356.7	293.2	314.4	374.6	0	328.9	342.9	372.6	357.7	389.8	208.1	312.6	301.1
TRUE	High	Master Protein	BAL65309.1	3-ketoacyl-(acyl-carrier-protein) reductase [Mycobacterium tuberculosis str. Erdman = ATCC 35801]	other metabolic processes		other molecular function	Pf13561	45425329; 886837	fabG; fabG-2; fabG2	0	47.656	54	12	22	12	247	25.9	8.16	44.93	12	0.942	1.055	0.892857	0.522434	0.486335	-0.086201	-0.163499	0.44001	133.5	0	125.7	140.8	4.71	2.46	3.54	341.5	318.6	287.1	359	0	330.5	341.5	369.5	362	364.3	190.9	299.6	264.3
TRUE	High	Master Protein	BAL65251.1	homoserine kinase [Mycobacterium tuberculosis str. Erdman = ATCC 35801]	other metabolic processes	other cell component	kinase activity;other molecular function	Pf00288		thrB	0	45.019	41	7	14	7	315	32.2	5.11	41.14	7	0.975	1.091	0.892857	0.683675	0.594802	-0.0365259	-0.163499	0.439788	7.6	376.7	7.4	8.3	3.49	6.51	12.69	69.7	66.6	64.3	75.8	9.8	70.9	74.7	76.8	90.6	89.9	39.3	67.5	69.5
TRUE	High	Master Protein	BAL67356.1	dTDP-6-deoxy-L-lyxo-4-hexulose reductase [Mycobacterium tuberculosis str. Erdman = ATCC 35801]	other metabolic processes	cytosol	other molecular function	Pf04321	888704	rfbD; rmlD	0	17.908	26	5	9	5	304	32	6.89	21.29	5	1.031	1.155	0.892857	0.837641	0.356874	0.0440443	-0.163499	0.4382	125.6	0	129.4	145	8.18	4.3	10.66	69.9	56.5	58.7	80.5	0	75.2	78	79.1	77.9	82.2	41.7	70.4	60.8
TRUE	High	Master Protein	BAL67599.1	hypothetical protein ERDMAN_3826 [Mycobacterium tuberculosis str. Erdman = ATCC 35801]		other membranes		Pf07681			0	7.011	22	2	2	2	134	14.4	9.11	6.02	2	0.868	0.971	0.892857	0.0993032	0.79847	-0.204233	-0.163499	0.440281	140.9	0	122.2	136.9	8.41	8.55	10.28	96	78.2	70.5	86.3	0	67.9	76.7	89.8	81.8	100	44.9	65.2	62.8
TRUE	High	Master Protein	BAL66716.1	hypothetical protein ERDMAN_2936 [Mycobacterium tuberculosis str. Erdman = ATCC 35801]	protein metabolism;other metabolic processes;stress response	cytosol	other molecular function	Pf01641	45426662; 886019	msrb; msrB	0	9.226	26	3	7	3	136	15.3	6.67	22.09	3	0.995	1.114	0.893655	0.885573	0.430897	-0.00723157	-0.16221	0.442908	128.7	0	128.1	143.3	3.6	4.28	9.98	87.5	71	76.3	91	0	88.3	94	97.1	107.2	97.5	49.1	85.5	74.7
TRUE	High	Master Protein	BAL67874.1	hypothetical protein ERDMAN_4106 [Mycobacterium tuberculosis str. Erdman = ATCC 35801]					45427746; 885778		0	66.446	92	7	64	7	127	13.5	4.53	154.18	7	0.988	1.105	0.893655	0.961869	0.315195	-0.0174171	-0.16221	0.443795	100.6	89	99.3	111.1	3.42	9.01	8.57	881.4	735	727.7	856	2	815.3	833.9	980.9	972	1145.3	448.7	780.5	740.5
TRUE	High	Master Protein	BAL64221.1	hypothetical protein ERDMAN_0405 [Mycobacterium tuberculosis str. Erdman = ATCC 35801]	other metabolic processes			Pf03663			0	63.735	50	13	28	13	376	41.5	9.74	73.31	13	0.94	1.052	0.893655	0.476328	0.597922	-0.0892673	-0.16221	0.441678	133.7	0	125.7	140.7	2.88	3.94	3.78	294.2	258.5	248.2	311.9	0	281.1	288.1	314.6	312	326.2	178	261.6	227.5
TRUE	High	Master Protein	BAL64415.1	short chain dehydrogenase [Mycobacterium tuberculosis str. Erdman = ATCC 35801]			other molecular function	Pf00106	887527	acr1_2	0	55.291	47	10	20	10	294	31.8	9.48	56.61	10	0.84	0.94	0.893655	0.0336345	0.685556	-0.251539	-0.16221	0.440608	143.9	0	120.8	135.3	3.12	7.4	4.24	158.4	145.5	140.3	175.2	0	146.3	141.4	156	155.1	144.8	90.7	129.8	119.1
TRUE	High	Master Protein	BAL65335.1	pyrimidine regulatory protein [Mycobacterium tuberculosis str. Erdman = ATCC 35801]	other metabolic processes;other biological processes		other molecular function	Pf00156	886769	pyrR	0	25.326	33	7	22	7	193	20.6	7.69	45.14	7	1.027	1.149	0.893655	0.700497	0.172895	0.0384362	-0.16221	0.442639	74.4	163.7	76.4	85.5	3.37	7.57	4.15	389.2	369.7	353	419.2	2.4	412.2	433.1	471.6	469.1	404.7	257.2	367.4	362.7
TRUE	High	Master Protein	BAL65717.1	transmembrane ATP-binding protein ABCtransporter [Mycobacterium tuberculosis str. Erdman = ATCC 35801]	transport	plasma membrane;other membranes	transporter activity;other molecular function	Pf00005, Pf00498, Pf01061	45425720; 885311		0	159.024	35	21	68	21	865	92.1	8.12	202.43	21	0.955	1.067	0.894454	0.670338	0.456896	-0.0664274	-0.16092	0.446287	82	152.2	78.3	87.5	3.27	1.17	2.17	885.5	818.9	850.1	962.6	4.7	881.8	933.2	1019.1	1046.8	1032.4	522	811.9	767.1
TRUE	High	Master Protein	BAL65213.1	amidase [Mycobacterium tuberculosis str. Erdman = ATCC 35801]			other molecular function	Pf01425	45425233; 887041	amiB2	0	63.955	41	12	20	11	462	49.1	7.17	71.42	12	1.083	1.211	0.894454	0.288653	0.0964366	0.115033	-0.16092	0.446195	121.4	0	131.5	147	9.04	6.02	13.88	250.7	253.2	210.3	289.9	0	260.6	292.8	345.4	329.5	340.7	180.2	272.4	221.6
TRUE	High	Master Protein	BAL65462.1	arginine/ornithine transport system ATPase [Mycobacterium tuberculosis str. Erdman = ATCC 35801]			other molecular function	Pf03308			0	51.318	44	12	19	12	336	36.4	7.8	56.54	12	0.985	1.1	0.894454	0.917627	0.290101	-0.0218044	-0.16092	0.446995	65.4	198.4	64.4	71.9	4.01	4.45	3.51	339.3	327.1	312.7	363.2	2.9	339.9	364.4	410.7	397.8	401.4	223.9	340.2	300
TRUE	High	Master Protein	BAL67305.1	hypothetical protein ERDMAN_3531 [Mycobacterium tuberculosis str. Erdman = ATCC 35801]	other metabolic processes		kinase activity	Pf00781	888906	dagK_2	0	26.025	22	5	13	5	321	34.5	9.04	40.59	5	0.994	1.111	0.894454	0.979027	0.362175	-0.00868224	-0.16092	0.445604	128.8	0	128	143.1	3.68	3.03	9.55	173.3	151.4	146.3	188.2	0	173	175	193	201.7	208.6	107.6	167.6	138.5
TRUE	High	Master Protein	BAL65240.1	hypothetical protein ERDMAN_1437 [Mycobacterium tuberculosis str. Erdman = ATCC 35801]				Pf02082			0	21.24	31	2	4	2	159	16.9	5.85	22.58	2	0.938	1.049	0.894454	0.467826	0.952868	-0.0923402	-0.16092	0.486821	133.9	0	125.6	140.5	24.81	12.2	13.01	15.2	8.5	8.6	15.4	0	9.6	12.6	14.7	13.4	12.9	5.7	10.9	7.8
TRUE	High	Master Protein	BAL65448.1	enoyl-(acyl carrier protein) reductase [Mycobacterium tuberculosis str. Erdman = ATCC 35801]	other metabolic processes;other biological processes		other molecular function	Pf13561	45425463; 886523	fabI; inhA	0	177.493	67	12	102	12	269	28.5	6.13	315.7	12	0.926	1.034	0.895255	0.441794	0.612777	-0.110916	-0.159629	0.449175	135.1	0	125.1	139.8	1.8	4.54	2.46	950.5	814.5	858.8	1000.7	0	952.5	955.6	998.5	1026	1046.2	487.6	841.7	770.1
TRUE	High	Master Protein	BAL66161.1	cell division protein [Mycobacterium tuberculosis str. Erdman = ATCC 35801]	cell cycle OR cell proliferation;cell organization and biogenesis;other biological processes	other cell component	other molecular function	Pf00091, Pf12327	45426128; 888369	ftsZ	0	165.691	56	13	85	13	379	38.7	4.72	282.83	13	1.043	1.165	0.895255	0.573821	0.159784	0.0607392	-0.159629	0.450063	124.7	0	130.1	145.2	4.35	5.25	4.5	974	770.3	819.6	947.5	0	985.6	1015.8	1070.7	1087.3	1206.5	520.6	941.9	848
TRUE	High	Master Protein	BAL64743.1	two component sensor kinase [Mycobacterium tuberculosis str. Erdman = ATCC 35801]	protein metabolism;other metabolic processes;signal transduction	plasma membrane;other membranes	kinase activity		885218	narS; nreB	0	39.458	29	9	15	9	425	45.8	9.2	44.51	9	0.9	1.006	0.895255	0.205763	0.933136	-0.152003	-0.159629	0.448558	137.7	0	123.9	138.4	3.93	7.59	3.6	125.2	106.4	117.6	128.5	0	117.9	115.9	121.2	127.9	153.8	66.9	101	93.1
TRUE	High	Master Protein	BAL64894.1	50S ribosomal protein L32 [Mycobacterium tuberculosis str. Erdman = ATCC 35801]	protein metabolism;other metabolic processes	translational apparatus	other molecular function	Pf01783	3205057; 45424948	rpmF; rpmF_2	0	9.369	40	3	8	3	57	6.5	12.19	17.41	3	0.739	0.825	0.895255	0.000129303	0.152638	-0.436354	-0.159629	0.450422	156	0	115.3	128.7	15.57	18.07	20.25	303.5	205.2	189.4	253.5	0	232.1	166.1	191.2	257.2	173.7	109.7	167.6	174.4
TRUE	High	Master Protein	BAL67142.1	hypothetical protein ERDMAN_3366 [Mycobacterium tuberculosis str. Erdman = ATCC 35801]			other molecular function	Pf03328			0	113.461	59	15	47	15	304	32.8	4.89	144.4	15	0.932	1.039	0.896057	0.482897	0.588546	-0.101598	-0.158337	0.455067	71.4	187.9	66.5	74.2	1.12	4.45	3.94	1418.9	1248.1	1284.2	1510.8	10.3	1340.7	1482.4	1458	1574.7	1604.7	744.4	1340.3	1117.6
TRUE	High	Master Protein	BAL64246.1	hypothetical protein ERDMAN_0430 [Mycobacterium tuberculosis str. Erdman = ATCC 35801]			other molecular function	Pf00581	886433		0	30.365	47	3	13	3	140	15.4	4.82	39.47	3	1.022	1.14	0.896057	0.836312	0.315567	0.0313952	-0.158337	0.454329	35	289.3	35.8	39.9	5.59	6.46	12.18	108	85.9	86.3	99.9	2.2	98.9	100.3	116.3	118.8	121.9	51.3	96.6	77.6
TRUE	High	Master Protein	BAL66660.1	hypothetical protein ERDMAN_2876 [Mycobacterium tuberculosis str. Erdman = ATCC 35801]				Pf09348	45426620; 887289		0	38.718	47	5	12	5	166	17.8	8.54	42.44	5	0.982	1.095	0.896861	0.746454	0.67896	-0.0262051	-0.157044	0.468652	130	0	127.7	142.4	9.76	8.55	10.41	21.4	20.2	22	28	0	25	25.3	28.9	25.8	23.5	13.5	22.3	17.3
TRUE	High	Master Protein	BAL64795.1	hypothetical protein ERDMAN_0988 [Mycobacterium tuberculosis str. Erdman = ATCC 35801]	other metabolic processes		other molecular function	Pf04072	885477		0	21.561	30	6	10	6	325	36.1	5.21	21.35	6	1.058	1.18	0.896861	0.551965	0.208137	0.0813396	-0.157044	0.455992	123.5	0	130.7	145.8	3.52	6.39	5.87	103.9	91.1	91.4	115.7	0	108.3	118.9	142.1	122	128.5	65.6	101.5	104.2
TRUE	High	Master Protein	BAL67670.1	oxidoreductase [Mycobacterium tuberculosis str. Erdman = ATCC 35801]	other metabolic processes		other molecular function	Pf03060	45427537; 887190	ipdC	0	14.239	23	5	6	5	355	36.8	9.26	16.96	5	0.953	1.063	0.896861	0.537538	0.833961	-0.0694519	-0.157044	0.477031	132.6	0	126.4	141	22.23	11.82	11.81	22.4	25.7	17.1	19.1	0	18.4	25.5	20.9	26	23.2	11.8	15.5	17.4
TRUE	High	Master Protein	BAL68009.1	hypothetical protein ERDMAN_4245 [Mycobacterium tuberculosis str. Erdman = ATCC 35801]	transport;other biological processes	non-structural extracellular;other cell component	nucleic acid binding activity;other molecular function	Pf01580	886202	ecccb1; eccCb1	0	150.431	52	22	77	22	591	64.5	6.67	229.54	22	1.035	1.153	0.897666	0.636156	0.184954	0.0496308	-0.155749	0.460765	102.3	74.1	105.8	117.9	3.41	3.18	4.21	1130.8	921.5	938.7	1114.4	2.1	1159.5	1186.7	1221.5	1247.8	1322	638.7	1047.8	1019.7
TRUE	High	Master Protein	BAL64900.1	pterin-4-alpha-carbinolamine dehydratase [Mycobacterium tuberculosis str. Erdman = ATCC 35801]			other molecular function	Pf00994	45424953; 885378	moaB2	0	47.115	51	7	19	7	181	18.4	4.68	46.75	7	0.967	1.077	0.897666	0.726851	0.47446	-0.0484122	-0.155749	0.460583	131.4	0	127.1	141.5	3.01	3.72	3.56	185.2	169	159.3	190.4	0	188.2	190.3	209.3	202.8	203.9	100.7	179.7	149.7
TRUE	High	Master Protein	BAL63836.1	para-aminobenzoate synthase component II [Mycobacterium tuberculosis str. Erdman = ATCC 35801]	other metabolic processes		other molecular function	Pf00117	885955	trpG	0	37.538	28	4	13	4	232	24.6	6.51	44.72	4	0.96	1.07	0.897666	0.639421	0.549289	-0.0588937	-0.155749	0.4588	132.1	0	126.7	141.2	3.38	3.8	2.22	181.6	161.6	151.8	182.3	0	172.4	174.3	208.9	200.4	208.8	98.9	156.9	148.4
TRUE	High	Master Protein	BAL67922.1	transmembrane protein [Mycobacterium tuberculosis str. Erdman = ATCC 35801]	cell organization and biogenesis;other metabolic processes	plasma membrane;other membranes	other molecular function	Pf12249, Pf12250			0	18.055	10	4	8	4	619	66.8	9.7	25.62	4	1.072	1.194	0.897666	0.571577	0.287829	0.100305	-0.155749	0.472092	122.5	0	131.3	146.2	1.01	6.75	13.77	46.3	40.2	40.3	47.2	0	52.4	48.9	59.8	53	60.1	27	38.9	47.3
TRUE	High	Master Protein	BAL66188.1	hypothetical protein ERDMAN_2396 [Mycobacterium tuberculosis str. Erdman = ATCC 35801]	RNA metabolism OR transcription;other metabolic processes		nucleic acid binding activity;other molecular function	Pf16473	45426155; 887927		0	9.962	18	4	9	4	168	19.5	5.64	16.61	4	0.885	0.986	0.897666	0.15641	0.846744	-0.176251	-0.155749	0.45937	139.3	0	123.3	137.4	13.94	12.03	6.41	56.6	67.2	64.6	81.6	0	65	71.7	77.1	75.4	66.6	48.2	67.9	51.6
TRUE	High	Master Protein	BAL65810.1	hypothetical protein ERDMAN_2017 [Mycobacterium tuberculosis str. Erdman = ATCC 35801]	protein metabolism;other metabolic processes;other biological processes		nucleic acid binding activity;other molecular function	Pf00498	45425801; 885735	cfp17; garA	0	196.428	83	10	78	10	162	17.2	4.48	296.85	10	0.951	1.059	0.898473	0.641024	0.495064	-0.0724828	-0.154454	0.464915	132.9	0	126.4	140.7	11.1	4.86	7.18	918.3	1037.4	976.4	1217.3	0	1028.7	1216.1	1228.2	1332.1	1268.2	634.6	1093.6	838.8
TRUE	High	Master Protein	BAL64094.1	succinate dehydrogenase flavoprotein subunit [Mycobacterium tuberculosis str. Erdman = ATCC 35801]	other metabolic processes		other molecular function	Pf00890, Pf02910	45424221; 886675	sdhA; sdhA_1	0	166.879	49	27	121	27	646	70.6	5.95	293.93	27	0.873	0.972	0.898473	0.152117	0.97392	-0.195946	-0.154454	0.462629	110.3	86.4	96.2	107.1	0.74	3.2	2.51	2545.1	2264	2296.9	2680.5	5.5	2335.1	2364.6	2544.3	2560.8	2485.5	1359.7	2160.2	1982.6
TRUE	High	Master Protein	BAL67493.1	probable hydrolase [Mycobacterium tuberculosis str. Erdman = ATCC 35801]			other molecular function	Pf13419			0	76.423	70	14	44	14	247	26.3	5.53	111.47	14	0.98	1.09	0.898473	0.873903	0.340606	-0.0291463	-0.154454	0.465054	130.3	0	127.7	142.1	3.43	4.41	2.33	400.3	378.4	358	435.2	0	416.4	436.7	447.4	472.3	432.5	237.2	375.3	351.9
TRUE	High	Master Protein	BAL66103.1	ATP-dependent DNA helicase [Mycobacterium tuberculosis str. Erdman = ATCC 35801]	RNA metabolism OR transcription;other metabolic processes		nucleic acid binding activity;other molecular function	Pf00270, Pf00271, Pf08148	887736	helY	0	56.965	20	14	19	14	906	99.5	7.39	43.51	14	1.051	1.17	0.898473	0.690298	0.310475	0.0717627	-0.154454	0.466011	124.2	0	130.6	145.3	8.64	9.79	3.5	62.1	65.5	63.6	67.3	0	73.6	73.6	83.7	76.5	66	43.1	64.1	58.4
TRUE	High	Master Protein	BAL66961.1	hypothetical protein ERDMAN_3182 [Mycobacterium tuberculosis str. Erdman = ATCC 35801]				Pf10611	45426888; 888605		0	48.376	68	7	17	7	101	12.2	4.65	49.42	7	1.065	1.186	0.898473	0.559661	0.230013	0.0908534	-0.154454	0.463157	123	0	131.1	145.9	8.11	5.4	9.97	83.1	68.4	69	71.1	0	78	82.6	98.3	100.6	102.7	47.4	78.7	58.1
TRUE	High	Master Protein	BAL65105.1	pterin-4-alpha-carbinolamine dehydratase [Mycobacterium tuberculosis str. Erdman = ATCC 35801]	other metabolic processes		other molecular function	Pf01329		phhB; phhB_1	0	18.012	27	2	5	2	92	10.2	5.69	16.73	2	0.994	1.106	0.898473	0.962242	0.403669	-0.00868224	-0.154454	0.46359	129.1	0	128.2	142.7	8.23	6.99	2.56	144.9	118.3	141.2	139.5	0	141.1	156.6	156.2	170.5	162.6	72.2	135.9	115.1
TRUE	High	Master Protein	BAL65308.1	drugs-transport transmembrane ATP-bindingprotein ABC transporter [Mycobacterium tuberculosis str. Erdman = ATCC 35801]	stress response;transport;other biological processes	plasma membrane;other membranes	transporter activity;other molecular function	Pf00005	45425328; 886834	irtb; irtB	0	43.678	26	11	15	11	579	60.9	6.27	44.18	11	0.857	0.954	0.899281	0.0639377	0.721952	-0.222633	-0.153157	0.467334	142.3	0	122	135.7	13.28	8.48	0.72	98.9	108.8	84.6	125.3	0	93.1	96.1	122.9	110.9	103.5	63	89.3	80.5
TRUE	High	Master Protein	BAL64745.1	oxidase [Mycobacterium tuberculosis str. Erdman = ATCC 35801]			other molecular function	Pf00394, Pf07731, Pf07732			0	49.391	27	9	15	9	504	53.7	6.35	44.54	9	0.64	0.711	0.899281	3.10276e-07	0.0139764	-0.643856	-0.153157	0.469497	170.2	0	108.8	121	4.84	10.86	13.16	142.9	118.8	114.2	148.3	0	81.4	86.3	111.3	96.9	111.6	61.9	89.9	76.4
TRUE	High	Master Protein	BAL65180.1	hypothetical protein ERDMAN_1377 [Mycobacterium tuberculosis str. Erdman = ATCC 35801]		other membranes		Pf06210	45425201; 887140		0	20.066	32	6	13	6	180	20.4	9.57	32.29	6	1.008	1.121	0.899281	0.895508	0.343304	0.0114956	-0.153157	0.467191	127.8	0	128.9	143.3	3.64	7.24	7.7	159.9	142	149.5	160.9	0	167.2	177.6	179	185.9	186	112.1	153.7	125.7
TRUE	High	Master Protein	BAL66789.1	hypothetical protein ERDMAN_3009 [Mycobacterium tuberculosis str. Erdman = ATCC 35801]		other cell component		Pf04012	45426731; 888304	35kd_ag; pspA	0	201.458	86	17	103	17	270	29.2	5.96	324.57	17	1.045	1.161	0.90009	0.55782	0.167686	0.0635029	-0.151859	0.473164	61.5	202.9	64.3	71.4	33.4	25.02	12.52	2573.5	1109.3	1313.3	1681.3	13.9	1583.2	1707.5	1841.3	1883.8	3096.6	856.8	1714.3	1301.8
TRUE	High	Master Protein	BAL66924.1	4-hydroxy-3-methylbut-2-en-1-yl diphosphatesynthase [Mycobacterium tuberculosis str. Erdman = ATCC 35801]	other metabolic processes		other molecular function	Pf04551		ispG	0	171.778	57	15	74	15	381	39.9	5.26	258.59	15	0.881	0.979	0.90009	0.184196	0.930359	-0.182786	-0.151859	0.471346	118.2	62	104.1	115.7	2.65	2.41	2.54	1260.3	1166.8	1178.6	1388.3	1.9	1195.8	1267.1	1321.7	1339.9	1333	701.6	1103.5	990.4
TRUE	High	Master Protein	BAL67035.1	oxidoreductase [Mycobacterium tuberculosis str. Erdman = ATCC 35801]		cytosol	other molecular function	Pf00248	887275		0	166.773	67	12	96	12	282	30.3	4.83	336.85	12	0.898	0.997	0.90009	0.264814	0.817033	-0.155213	-0.151859	0.471407	105.6	94.2	94.8	105.4	3.54	4.55	5.63	1052.9	862.4	936.2	1046.1	2.5	934.8	1002.9	1050.1	1070.8	1188.8	527.6	880.6	821.7
TRUE	High	Master Protein	BAL64346.1	short-chain type oxidoreductase [Mycobacterium tuberculosis str. Erdman = ATCC 35801]			other molecular function	Pf00106	887158	sdh	0	78.159	45	7	23	7	251	26.4	8.54	85.61	7	0.96	1.067	0.90009	0.674419	0.425687	-0.0588937	-0.151859	0.47049	71.2	184.4	68.4	76	3.32	5.25	4.5	342.1	296.1	320.6	351.7	2.4	313.3	319.1	373.7	381.7	415.6	193.2	300.6	292.1
TRUE	High	Master Protein	BAL67172.1	putative cell division protein [Mycobacterium tuberculosis str. Erdman = ATCC 35801]	cell cycle OR cell proliferation;other biological processes	plasma membrane;other membranes		Pf02687, Pf18075	888673	ftsX	0	50.903	22	8	29	8	297	32.8	8.7	69.81	8	0.89	0.988	0.90009	0.2234	0.871372	-0.168123	-0.151859	0.471463	97.3	120	86.5	96.2	3.38	3.63	5.85	714.6	625	643.1	699.5	2.4	668.7	624.7	723.3	740.8	722	385	541.7	546
TRUE	High	Master Protein	BAL63959.1	hypothetical protein ERDMAN_0142 [Mycobacterium tuberculosis str. Erdman = ATCC 35801]			nucleic acid binding activity		45424089; 886887		0	34.276	64	6	18	6	122	13.6	9.04	48.44	6	1.066	1.185	0.90009	0.394801	0.1705	0.0922074	-0.151859	0.470568	123	0	131.2	145.8	12	7.82	5.04	131.6	149.3	124.8	169.8	0	176.3	175.5	174	181.2	180.7	109.2	154	138.9
TRUE	High	Master Protein	BAL67764.1	hypothetical protein ERDMAN_3993 [Mycobacterium tuberculosis str. Erdman = ATCC 35801]					885217		0	20.403	32	4	7	4	192	20.3	7.31	23.59	4	0.925	1.028	0.90009	0.336477	0.921618	-0.112475	-0.151859	0.473932	135.5	0	125.3	139.2	8.04	6.72	6.89	66.2	58.5	67.1	80.3	0	60.9	69.4	74.1	72.9	81.8	42.8	65	56.5
TRUE	High	Master Protein	BAL64714.1	phosphate ABC transporter ATP-binding protein [Mycobacterium tuberculosis str. Erdman = ATCC 35801]	transport;other biological processes	plasma membrane;other membranes	transporter activity;other molecular function	Pf00005	885136	phoT; pstB1	0	49.859	46	10	36	10	258	28	6.8	68.25	10	1.034	1.148	0.900901	0.639782	0.199714	0.0482362	-0.15056	0.474042	83.4	134.6	86.2	95.7	3.63	5.79	11.27	437.4	418.6	399.9	477.3	2	511.6	497.3	570.6	524.4	514.5	275.1	416.3	444.2
TRUE	High	Master Protein	BAL67683.1	arylamine n-acetyltransferase nat (arylamineacetylase) [Mycobacterium tuberculosis str. Erdman = ATCC 35801]	other biological processes		other molecular function	Pf00797	888005	nat	0	47.462	46	8	11	8	283	31	5.67	40.17	8	1.036	1.15	0.900901	0.743496	0.286674	0.051024	-0.15056	0.475274	125.5	0	130.1	144.4	5.1	8.87	10.65	92.5	76.4	86.2	91.7	0	102.4	96.6	107.7	104.6	130.7	52.7	98.2	96.3
TRUE	High	Master Protein	BAL63873.1	hypothetical protein ERDMAN_0056 [Mycobacterium tuberculosis str. Erdman = ATCC 35801]				Pf03551	45424006; 887031		0	24.83	53	7	9	7	180	20.4	10.04	23.07	7	0.913	1.013	0.900901	0.298355	0.963549	-0.131313	-0.15056	0.489352	136.7	0	124.8	138.5	7.26	5.15	10.17	47.6	43	43.8	43.8	0	43.6	47.2	47.4	53.8	50.4	28.3	51.1	37.9
TRUE	High	Master Protein	BAL66747.1	hypothetical protein ERDMAN_2967 [Mycobacterium tuberculosis str. Erdman = ATCC 35801]			other molecular function	Pf01042		yabJ	0	18.95	38	3	5	3	136	14	5.24	21.86	3	1.091	1.211	0.900901	0.329264	0.150963	0.125651	-0.15056	0.474559	121.1	0	132.1	146.7	6.94	5.92	2.22	113.1	100.3	94.3	102.2	0	117.1	126.4	132.1	147.9	157.7	70.2	110.4	102.9
TRUE	High	Master Protein	BAL67741.1	cell cycle protein [Mycobacterium tuberculosis str. Erdman = ATCC 35801]	RNA metabolism OR transcription;other metabolic processes	other cell component	other molecular function	Pf01171, Pf09179	885409	mesJ; tilS	0	17.597	22	4	10	4	323	34.1	9.91	26.45	4	1.01	1.121	0.900901	0.993869	0.480066	0.0143553	-0.15056	0.480346	127.8	0	129	143.2	7.81	6.74	2.13	63.8	57.6	65.9	65.6	0	63	71.9	74.2	65.8	77.1	39.3	61.8	56.1
TRUE	High	Master Protein	BAL66577.1	3-dehydroquinate dehydratase [Mycobacterium tuberculosis str. Erdman = ATCC 35801]	other metabolic processes	other membranes;cytosol	other molecular function	Pf01220	888397	aroD; aroQ	0	17.99	29	3	3	3	147	15.8	5.68	9.64	3	0.985	1.092	0.901713	0.746489	0.696772	-0.0218044	-0.149259	0.494493	130	0	128	141.9	7.93	14.49	9.59	25.3	20.2	24.1	24.2	0	22.6	24.9	28.8	29	28.1	9.7	26.7	22.6
TRUE	High	Master Protein	BAL66496.1	ATP-dependent Clp protease proteolytic subunit [Mycobacterium tuberculosis str. Erdman = ATCC 35801]	protein metabolism;other metabolic processes	other cell component	other molecular function	Pf00574	45426451; 888176	clpP; clpP1	0	86.644	52	6	33	6	200	21.7	4.92	120.2	6	1.099	1.218	0.901713	0.245332	0.084363	0.136191	-0.149259	0.480019	120.6	0	132.5	146.9	7.58	9.64	10.22	410.4	334.6	399.7	406.1	0	449	463.2	488.8	508.3	536.4	203.9	509.3	377.1
TRUE	High	Master Protein	BAL65552.1	nicotinate-nucleotide pyrophosphorylase [Mycobacterium tuberculosis str. Erdman = ATCC 35801]	other metabolic processes	other cell component	other molecular function	Pf01729, Pf02749	886281	nadC	0	73.391	43	9	50	9	285	29.9	5.26	132.94	9	1.172	1.299	0.901713	0.0623221	0.0255585	0.228973	-0.149259	0.479756	115.2	0	135	149.7	2.72	5.1	5.82	941.4	840.6	862.4	1046.3	0	1154.9	1171.5	1265.9	1331.8	1189.7	700.3	1136.9	970.8
TRUE	High	Master Protein	BAL64003.1	oxidoreductase [Mycobacterium tuberculosis str. Erdman = ATCC 35801]			other molecular function	Pf01565, Pf02913			0	68.25	42	11	23	11	444	46.8	6.28	69.81	11	1.127	1.251	0.901713	0.133272	0.042449	0.172488	-0.149259	0.478063	45	248.1	50.7	56.2	2.07	4.97	4.83	290.2	252.4	261.3	314.4	4.4	333.9	339.8	375.1	364.4	390.4	214.8	339.6	287.7
TRUE	High	Master Protein	BAL64988.1	hypothetical protein ERDMAN_1185 [Mycobacterium tuberculosis str. Erdman = ATCC 35801]	other metabolic processes		other molecular function	Pf01734			0	47.61	41	11	19	11	352	36.7	5.25	46.29	11	1.059	1.174	0.901713	0.479678	0.213772	0.0827026	-0.149259	0.479031	123.7	0	131	145.3	3.46	3.61	3.46	130	121.1	112.9	137.2	0	151.3	143.9	155.3	159.2	163.7	84.4	127	118.9
TRUE	High	Master Protein	BAL65360.1	transcriptional regulator [Mycobacterium tuberculosis str. Erdman = ATCC 35801]	other biological processes		other molecular function	Pf01047			0	35.25	23	4	17	4	147	16.1	7.06	40.89	4	1.179	1.307	0.901713	0.0296321	0.0218891	0.237564	-0.149259	0.479486	114.7	0	135.3	150	6.04	12.91	7.86	217	167.6	188.5	205.5	0	243	256.1	276.1	259.9	320.2	107.8	236.1	210.3
TRUE	High	Master Protein	BAL64920.1	hypothetical protein ERDMAN_1115 [Mycobacterium tuberculosis str. Erdman = ATCC 35801]	protein metabolism;other metabolic processes	plasma membrane;other membranes	other molecular function	Pf02366, Pf16192	45424974		0	27.15	8	3	7	3	503	55.5	9.28	23.07	3	0.912	1.011	0.901713	0.283399	0.897036	-0.132894	-0.149259	0.480992	136.9	0	124.8	138.3	10.44	5.5	4.2	145.6	115	100	140.6	0	115	125.5	147.9	136.9	143.8	77.3	110	108.7
TRUE	High	Master Protein	BAL64247.1	O-succinylhomoserine sulfhydrylase [Mycobacterium tuberculosis str. Erdman = ATCC 35801]	other metabolic processes		other molecular function	Pf01053		metZ	0	90.857	60	17	36	17	410	43.7	5.45	104.28	17	0.968	1.073	0.902527	0.757289	0.408904	-0.046921	-0.147958	0.482371	131.5	0	127.3	141.1	4.57	3.21	6.38	384.1	348.6	338.5	439.1	0	371.3	421.5	434.1	442.8	443.4	222.5	352.3	311.2
TRUE	High	Master Protein	BAL67628.1	enoyl-CoA hydratase [Mycobacterium tuberculosis str. Erdman = ATCC 35801]			other molecular function	Pf00378		echA19	0	79.311	55	13	33	13	269	28.8	6.79	99.29	13	1.02	1.131	0.902527	0.749874	0.23786	0.0285692	-0.147958	0.483462	126.9	0	129.5	143.5	2.2	3.18	2.12	602.6	520.3	547.6	648.6	0	624.8	651.1	704.4	726.1	755.6	396.5	579.7	539.1
TRUE	High	Master Protein	BAL66220.1	branched-chain amino acid aminotransferase [Mycobacterium tuberculosis str. Erdman = ATCC 35801]	protein metabolism;other metabolic processes		other molecular function	Pf01063	45426186; 888352	ilvE	0	70.553	39	12	36	12	368	39.6	5.73	100.63	12	0.952	1.054	0.902527	0.645658	0.514418	-0.0709665	-0.147958	0.484226	133.1	0	126.6	140.3	3.46	2.5	3.63	758.1	663.1	654.9	834.6	0	719.2	756.8	853.7	823.5	842.9	442	658.9	619.4
TRUE	High	Master Protein	BAL64345.1	lipoprotein [Mycobacterium tuberculosis str. Erdman = ATCC 35801]	cell organization and biogenesis;protein metabolism;other metabolic processes;other biological processes		other molecular function	Pf03734, Pf17964	887167	ldtMt5; lprQ	0	33.782	21	6	12	6	451	47.9	6.01	36.64	6	0.986	1.093	0.902527	0.841718	0.496889	-0.0203404	-0.147958	0.484112	129.9	0	128.1	142	7.05	5.28	7.35	107.1	79.7	91.1	101.5	0	111.3	102.7	120	114.8	112.9	58.7	83.7	84.6
TRUE	High	Master Protein	BAL65656.1	ATP-NAD kinase [Mycobacterium tuberculosis str. Erdman = ATCC 35801]	other metabolic processes	other cell component	kinase activity;other molecular function	Pf01513, Pf20143	45425664; 885660	nadK; ppnK	0	27.883	22	7	14	7	307	32.9	5.44	31.71	7	1.045	1.158	0.902527	0.553247	0.1475	0.0635029	-0.147958	0.484876	79.4	145.7	83	91.9	1.39	2.65	2.74	390.5	351.9	353.3	420.4	2	422.5	444.7	493	467.4	485	248	381.5	363.8
TRUE	High	Master Protein	BAL66266.1	transcriptional regulator [Mycobacterium tuberculosis str. Erdman = ATCC 35801]			nucleic acid binding activity	Pf00440			0	17.362	23	4	6	4	162	17.7	6.8	16.74	4	1.01	1.12	0.902527	0.967963	0.378916	0.0143553	-0.147958	0.48207	127.8	0	129.1	143.1	5.76	6.37	3.89	104	92.7	99.3	101.4	0	103.5	105.6	125	115.4	136.5	65.9	104.4	90.9
TRUE	High	Master Protein	BAL66967.1	16S rRNA-processing protein [Mycobacterium tuberculosis str. Erdman = ATCC 35801]	RNA metabolism OR transcription;other metabolic processes;other biological processes	translational apparatus;other cell component	translation activity	Pf01782, Pf05239	45426894; 887188	rimM	0	8.844	26	2	3	2	176	18.6	4.7	10.28	2	0.965	1.069	0.902527	0.619454	0.880694	-0.0513992	-0.147958	0.531109	131.9	0	127.2	141	6.94	46.29	22.74	11.7	9	10.2	12.6	0	7.3	11.9	12.7	10.9	13.2	13.9	7.7	9.6
TRUE	High	Master Protein	BAL64725.1	hypothetical protein ERDMAN_0914 [Mycobacterium tuberculosis str. Erdman = ATCC 35801]					45424794; 885349		0	231.409	88	16	208	16	271	30.2	5.22	640.98	16	1.087	1.203	0.903342	0.303765	0.0986103	0.120352	-0.146655	0.488554	64.4	188.2	70	77.5	1.63	2.05	1.38	2212.4	2020.3	2001.5	2356.9	18	2482.4	2540.7	2841.7	2869.6	2855.9	1520.5	2359.3	2103.9
TRUE	High	Master Protein	BAL64645.1	methylmalonate-semialdehyde dehydrogenase [Mycobacterium tuberculosis str. Erdman = ATCC 35801]	other metabolic processes		other molecular function	Pf00171	45424717; 888707	mmsA	0	190.996	55	18	67	18	510	54.4	5.71	234.48	18	1.252	1.386	0.903342	0.00918918	0.0064894	0.324235	-0.146655	0.486735	84.7	92	106	117.3	4.09	3.36	2.43	755.6	650.5	610.7	775.7	2.2	873.6	968.7	1062.6	1047.6	1097.4	561.5	885.9	758.5
TRUE	High	Master Protein	BAL67799.1	anion transporter ATPase [Mycobacterium tuberculosis str. Erdman = ATCC 35801]			other molecular function	Pf02374			0	187.21	68	18	59	18	377	40.4	6.09	207.3	18	0.98	1.085	0.903342	0.905005	0.378581	-0.0291463	-0.146655	0.4882	89.6	125.3	87.8	97.2	2.36	1.02	5.35	541.4	475.3	503.2	583.7	2.1	547.2	563.4	612.1	632.2	630.4	327.2	502	462.6
TRUE	High	Master Protein	BAL64329.1	3-hydroxybutyryl-CoA dehydrogenase [Mycobacterium tuberculosis str. Erdman = ATCC 35801]	other metabolic processes;other biological processes		other molecular function	Pf00725, Pf02737	45424430; 886288	fadB2	0	180.831	72	17	93	17	286	30.7	5.31	252.6	17	0.968	1.071	0.903342	0.784312	0.440294	-0.046921	-0.146655	0.487748	96.4	107.1	93.3	103.2	2.71	2.52	3.28	1426.4	1332.2	1303.7	1563.3	4.5	1397.8	1479.8	1658.5	1672	1694.2	882.9	1354.8	1187
TRUE	High	Master Protein	BAL67889.1	acyl-CoA dehydrogenase [Mycobacterium tuberculosis str. Erdman = ATCC 35801]	other biological processes		other molecular function	Pf01636	886098	fadE36	0	60.461	46	14	28	14	351	38.5	5.4	70.21	14	1.057	1.17	0.903342	0.466244	0.142856	0.0799754	-0.146655	0.48876	44.3	257	46.8	51.8	2.21	1.96	1.26	497.7	455.7	438.7	522.4	7.9	539	569.5	587.4	618.3	618.8	308.3	496.6	461.4
TRUE	High	Master Protein	BAL65558.1	imidazole glycerol phosphate synthase subunit [Mycobacterium tuberculosis str. Erdman = ATCC 35801]	other metabolic processes	other cell component	other molecular function	Pf00117		hisH	0	47.814	47	6	16	6	206	21.4	5.53	58.47	6	0.894	0.989	0.903342	0.210527	0.869168	-0.161653	-0.146655	0.488156	92.7	132.7	82.9	91.7	2.16	5.36	3.99	457.7	390.9	412.5	487.6	1.8	438.5	436.9	444.4	478.2	487.7	220.9	388.7	340.4
TRUE	High	Master Protein	BAL64189.1	aspartate aminotransferase [Mycobacterium tuberculosis str. Erdman = ATCC 35801]	other metabolic processes		other molecular function	Pf00155			0	41.265	22	6	17	6	362	39.6	7.4	56.33	6	0.773	0.856	0.903342	0.0014651	0.244729	-0.37146	-0.146655	0.485631	152.2	0	117.6	130.2	4.79	5.97	4.14	323.4	254.9	284.5	323.8	0	241.6	260.4	289.3	300.7	259.8	136.2	229.4	209.1
TRUE	High	Master Protein	BAL66197.1	hypothetical protein ERDMAN_2405 [Mycobacterium tuberculosis str. Erdman = ATCC 35801]			other molecular function	Pf00534, Pf13439		pimB	0	26.654	25	7	10	6	399	42.6	9.66	28.61	7	0.998	1.104	0.903342	0.903072	0.466553	-0.00288828	-0.146655	0.488844	128.9	0	128.7	142.4	5.03	7.37	9.41	80	79.2	77.5	90	0	85.9	83.3	105.3	94.2	104	56.8	81.7	78.7
TRUE	High	Master Protein	BAL66361.1	hypothetical protein ERDMAN_2572 [Mycobacterium tuberculosis str. Erdman = ATCC 35801]					888951		0	21.862	36	2	10	2	85	9.2	10.89	34.55	2	1.058	1.172	0.903342	0.791501	0.432331	0.0813396	-0.146655	0.511255	123.8	0	131.1	145.1	30.54	16.99	19.97	19.3	14.7	8.7	12.2	0	13.6	20.3	16.6	17.6	14.7	10.5	18.7	12.7
TRUE	High	Master Protein	BAL66611.1	hypothetical protein ERDMAN_2827 [Mycobacterium tuberculosis str. Erdman = ATCC 35801]				Pf01841, Pf08379			0	17.189	23	6	8	6	308	33.8	6.23	16.51	6	0.991	1.097	0.903342	0.867464	0.4744	-0.013043	-0.146655	0.487348	129.6	0	128.4	142.1	9.93	2.74	4.26	104.8	97.2	93.4	134.1	0	107.3	107.8	124.3	120.7	126.9	65.3	100.9	84.6
TRUE	High	Master Protein	BAL66238.1	hypothetical protein ERDMAN_2446 [Mycobacterium tuberculosis str. Erdman = ATCC 35801]				Pf01928, Pf05235	45426204		0	211.468	65	24	71	24	513	56.3	6.67	262.7	24	0.983	1.087	0.904159	0.921868	0.377419	-0.0247367	-0.145351	0.49223	93.2	113.8	91.6	101.3	1.95	2.05	0.64	1191.4	1094	1089	1287.7	4.1	1199	1279.1	1391.3	1357.6	1410.7	724.5	1150	1028.9
TRUE	High	Master Protein	BAL65042.1	cholesterol dehydrogenase [Mycobacterium tuberculosis str. Erdman = ATCC 35801]	other metabolic processes		other molecular function	Pf01073			0	88.582	33	9	32	9	366	40.2	6.62	107.57	9	1.052	1.164	0.904159	0.506886	0.160686	0.0731347	-0.145351	0.489689	89.7	111.5	94.4	104.4	2.13	2.17	1.1	644.4	541.4	551.3	642.4	2.1	655.7	679.4	773.8	757.3	794	387.7	614.3	566.7
TRUE	High	Master Protein	BAL67832.1	aspartate kinase [Mycobacterium tuberculosis str. Erdman = ATCC 35801]	other metabolic processes	cytosol	kinase activity;other molecular function	Pf00696, Pf01842, Pf13840	885223	ask	0	166.38	58	19	86	19	421	44.4	5.16	267.18	19	0.969	1.071	0.904977	0.798583	0.439266	-0.0454314	-0.144046	0.493874	92.9	117.5	90	99.5	0.57	1.71	1.8	1474.1	1300.2	1319.3	1530.6	5.1	1439.8	1519.9	1636.2	1669.1	1743.7	840.7	1331.3	1262
TRUE	High	Master Protein	BAL66647.1	hypothetical protein ERDMAN_2863 [Mycobacterium tuberculosis str. Erdman = ATCC 35801]	other biological processes	cytosol;other cell component	nucleic acid binding activity	Pf01709	45426606; 887369		0	92.505	36	6	36	6	251	26.8	4.77	108.87	6	0.91	1.006	0.904977	0.301165	0.773925	-0.136062	-0.144046	0.496041	137.2	0	124.9	138	3.09	3.36	1.78	437.3	391.6	369.9	463.7	0	428.3	437.4	454.4	469.7	454.2	237.7	384.2	336.2
TRUE	High	Master Protein	BAL66623.1	histidyl-tRNA synthetase [Mycobacterium tuberculosis str. Erdman = ATCC 35801]	protein metabolism;RNA metabolism OR transcription;other metabolic processes	other cell component	other molecular function	Pf03129, Pf13393	45426582; 887479	hisS	0	89.909	52	16	33	16	423	45.1	5.57	94.06	16	0.934	1.032	0.904977	0.477796	0.598451	-0.0985055	-0.144046	0.494585	80.1	162.3	74.9	82.7	2.67	3.27	1.44	504.2	468.2	459.3	555.4	2.9	518.1	532.8	551.3	580.9	565.2	280.5	473	414.9
TRUE	High	Master Protein	BAL67807.1	anti-anti-sigma factor [Mycobacterium tuberculosis str. Erdman = ATCC 35801]	other biological processes		other molecular function	Pf01740	45427684; 885599	rsfB	0	13.682	30	4	9	4	122	12.6	5.82	13.51	4	1.007	1.113	0.904977	0.882591	0.349848	0.0100637	-0.144046	0.495299	128.2	0	129.1	142.7	4.14	6.66	7.41	262.1	223.5	211.6	255.8	0	248.8	250.3	314	273.6	303.2	160.7	230.7	219
TRUE	High	Master Protein	BAL66822.1	oxidoreductase [Mycobacterium tuberculosis str. Erdman = ATCC 35801]			other molecular function	Pf00111, Pf00175	45426765		0	13.216	10	3	3	3	363	39.5	7.97	9.92	3	1.184	1.308	0.904977	0.172864	0.147791	0.243669	-0.144046	0.509458	114.5	0	135.6	149.9	15.12	17.11	7.57	16.3	18.5	13.4	17.4	0	23.8	22.7	20	25.5	20.3	8.9	20.1	16.7
TRUE	High	Master Protein	BAL64865.1	bifunctionalphosphoribosylaminoimidazolecarboxamideformyltransferase/IMP cyclohydrolase [Mycobacterium tuberculosis str. Erdman = ATCC 35801]	other metabolic processes	cytosol	other molecular function	Pf01808, Pf02142	885406	purH	0	145.604	42	12	53	12	523	55	5.83	185.79	12	0.992	1.095	0.905797	0.999627	0.349631	-0.011588	-0.14274	0.500252	129.6	0	128.5	141.9	2.87	3.21	6.67	791.3	669.6	666.1	831.4	0	770.1	826.5	889.5	854.3	936.5	447.4	736	636.9
TRUE	High	Master Protein	BAL64292.1	carboxylate-amine ligase [Mycobacterium tuberculosis str. Erdman = ATCC 35801]	other metabolic processes		other molecular function	Pf04107		ybdK	0	79.829	41	13	36	13	383	42.9	5.92	107.16	13	1.07	1.181	0.905797	0.383218	0.135289	0.0976108	-0.14274	0.497991	123	0	131.6	145.3	5.71	4.88	3.44	459	438.2	431	549	0	526.6	582	608.2	604.6	602.7	343.7	475.2	450.6
TRUE	High	Master Protein	BAL66339.1	hypothetical protein ERDMAN_2549 [Mycobacterium tuberculosis str. Erdman = ATCC 35801]	other biological processes		other molecular function	Pf01047	45426310; 888124		0	26.079	48	6	9	6	163	17.2	11.02	27.41	6	0.981	1.083	0.905797	0.855799	0.451342	-0.027675	-0.14274	0.499654	130.5	0	128.1	141.4	5.91	8.78	5.11	242.2	224.4	214	284.9	0	239.4	263.5	268.3	266	297.9	171.3	249.8	208.7
TRUE	High	Master Protein	BAL64285.1	hypothetical protein ERDMAN_0469 [Mycobacterium tuberculosis str. Erdman = ATCC 35801]		other membranes					0	18.531	41	4	11	4	153	14.5	11.6	23.62	4	1.088	1.201	0.905797	0.294605	0.078697	0.121679	-0.14274	0.499689	121.6	0	132.3	146.1	13.58	18.48	14.15	372.7	325.9	258.6	424.5	0	421.3	411.8	409.8	586.9	377.8	305.4	368	358.9
TRUE	High	Master Protein	BAL66484.1	hypothetical protein ERDMAN_2695 [Mycobacterium tuberculosis str. Erdman = ATCC 35801]	other metabolic processes	plasma membrane;other membranes	other molecular function	Pf03435	885894		0	122.468	54	16	55	14	419	44.4	8.98	160.08	16	0.93	1.026	0.906618	0.472683	0.656032	-0.104697	-0.141433	0.502267	85.4	147.4	79.5	87.7	2.78	2.1	5.48	770.5	669.2	711.6	840	3.7	735.9	768.7	802.7	837.8	875.5	439.9	639.7	670.4
TRUE	High	Master Protein	BAL66718.1	hypothetical protein ERDMAN_2938 [Mycobacterium tuberculosis str. Erdman = ATCC 35801]	other metabolic processes		other molecular function	Pf06778	887718	chdC	0	45.912	39	8	32	8	231	26.2	5.86	53.27	8	0.99	1.092	0.906618	0.944883	0.435775	-0.0144996	-0.141433	0.502142	129.8	0	128.5	141.7	2.32	9.92	8.61	243.4	218.4	228	263.7	0	234.6	257.6	285.2	296.9	324.1	120.9	236.6	216.9
TRUE	High	Master Protein	BAL67719.1	pantothenate kinase [Mycobacterium tuberculosis str. Erdman = ATCC 35801]	other metabolic processes	other cell component	kinase activity;other molecular function	Pf03309	45427586; 885572	coaX	0	33.354	38	6	12	6	272	29.3	6.44	39.43	6	0.991	1.093	0.906618	0.890518	0.495496	-0.013043	-0.141433	0.503457	129.7	0	128.5	141.7	7.05	6.02	8.84	125.4	95.7	103	112.4	0	109.2	120.4	133.6	122	136.9	60.4	106.2	95.1
TRUE	High	Master Protein	BAL67476.1	hypothetical protein ERDMAN_3703 [Mycobacterium tuberculosis str. Erdman = ATCC 35801]	RNA metabolism OR transcription;other metabolic processes;other biological processes		other molecular function	Pf01850	887432	vapC; vapc46; vapC46	0	20.489	39	5	8	5	130	14.3	10.17	24.19	5	1.104	1.218	0.906618	0.181675	0.0999635	0.14274	-0.141433	0.50371	120.4	0	133	146.6	4.13	2.54	6.26	218.9	198.5	210.2	225.4	0	248.9	256.6	275.2	273.2	293.6	149	231	209.8
TRUE	High	Master Protein	BAL64568.1	elongation factor Tu [Mycobacterium tuberculosis str. Erdman = ATCC 35801]	protein metabolism;other metabolic processes;stress response;other biological processes	non-structural extracellular;other cell component	nucleic acid binding activity;other molecular function	Pf00009, Pf03143, Pf03144	45424647; 888262	tuf; tuf1	0	561.18	80	23	773	23	396	43.6	5.45	2274.53	23	0.938	1.033	0.907441	0.531721	0.618352	-0.0923402	-0.140124	0.508017	95.5	116.4	89.5	98.6	3.81	7.08	4.32	11025.3	9809.6	10634.8	12115.1	37.9	11623.2	11442.7	11494.1	12717.5	11000.3	6223.9	9527.1	9118.2
TRUE	High	Master Protein	BAL65348.1	S-adenosylmethionine synthetase [Mycobacterium tuberculosis str. Erdman = ATCC 35801]	other metabolic processes	other cell component	other molecular function	Pf00438, Pf02772, Pf02773		metK	0	252.423	86	23	112	23	403	43	5.12	365.58	23	0.968	1.066	0.907441	0.783278	0.460974	-0.046921	-0.140124	0.506906	101.4	92.3	98.1	108.2	3.27	5.66	2.55	1555.3	1401.8	1443.4	1752.7	4	1719.8	1774.4	1732.3	1869.4	1785.9	893.5	1492.2	1294
TRUE	High	Master Protein	BAL67432.1	O-acetylhomoserineaminocarboxypropyltransferase [Mycobacterium tuberculosis str. Erdman = ATCC 35801]	other metabolic processes		other molecular function	Pf01053	45427341; 888037	metC	0	107.865	65	15	44	15	449	47.3	5.49	149.07	15	0.972	1.072	0.907441	0.824367	0.43797	-0.0409718	-0.140124	0.505506	91.5	121.5	89	98.1	5.11	3.18	13.08	637.5	538.6	561.7	720.1	2.3	595.3	658	682.5	740.3	712.7	374.9	520.1	483.6
TRUE	High	Master Protein	BAL68063.1	glucose-inhibited division protein B [Mycobacterium tuberculosis str. Erdman = ATCC 35801]	RNA metabolism OR transcription;other metabolic processes	cytosol;other cell component	other molecular function	Pf02527	45427919; 886243	gid; gidB; rsmG; rsmG1; rsmG2	0	20.319	17	3	5	3	224	24	10.18	15.82	3	0.936	1.032	0.907441	0.409743	0.825505	-0.0954196	-0.140124	0.506009	134.8	0	126.2	139.1	6.93	7.26	9.19	81.1	68.7	81.4	87.2	0	79.6	77.8	98.3	88.2	100.5	43.3	74.2	75.4
TRUE	High	Master Protein	BAL64536.1	dioxygenase [Mycobacterium tuberculosis str. Erdman = ATCC 35801]	other metabolic processes		other molecular function	Pf03055	888089		0	114.423	43	15	45	15	501	54.9	6.1	137.16	15	0.962	1.059	0.908265	0.717588	0.469815	-0.0558912	-0.138814	0.50956	132.4	0	127.4	140.3	3.89	5.61	3.88	524.9	436	482.9	533.3	0	549.1	535.7	540.7	553.1	612	287.6	443.7	425
TRUE	High	Master Protein	BAL65254.1	peptide chain release factor 1 [Mycobacterium tuberculosis str. Erdman = ATCC 35801]	cell organization and biogenesis;protein metabolism;other metabolic processes	other cell component	nucleic acid binding activity	Pf00472, Pf03462	45425273; 886948	prfA	0	95.492	50	13	36	12	357	39	5.22	104.19	13	0.989	1.09	0.908265	0.987329	0.357183	-0.0159576	-0.138814	0.509698	87	132.1	86.1	94.8	6.6	7.83	5.2	524	507.3	473.5	627.8	2.3	528	577.9	634.9	638.1	599.3	375.9	559.3	468.7
TRUE	High	Master Protein	BAL66953.1	oxidoreductase [Mycobacterium tuberculosis str. Erdman = ATCC 35801]			other molecular function	Pf00296	45426880; 887337	fgd1_2	0	47.29	41	11	13	11	325	34.6	6.71	36.76	11	0.921	1.014	0.908265	0.312069	0.900647	-0.118727	-0.138814	0.510695	136.3	0	125.5	138.2	6.86	7.49	6.23	95.8	85	96.5	112.8	0	98.3	97.1	111.7	111.8	97.7	49.3	92.4	80.4
TRUE	High	Master Protein	BAL67451.1	bifunctional methylenetetrahydrofolatedehydrogenase/ methenyltetrahydrofolate cyclohydrolase [Mycobacterium tuberculosis str. Erdman = ATCC 35801]	other metabolic processes		other molecular function	Pf00763, Pf02882		folD	0	38.963	45	8	22	8	305	32	6.86	68.67	8	0.97	1.068	0.908265	0.750103	0.517139	-0.0439433	-0.138814	0.509667	131.6	0	127.7	140.6	2.33	2.51	5.22	284.1	251.9	241.3	294.6	0	278	294.2	304.7	321.1	312	167.3	257.9	224
TRUE	High	Master Protein	BAL64158.1	hypothetical protein ERDMAN_0341 [Mycobacterium tuberculosis str. Erdman = ATCC 35801]					45424274; 886580		0	19.964	38	4	5	4	160	17.2	7.34	13.38	4	0.957	1.053	0.908265	0.544197	0.733579	-0.0634092	-0.138814	0.512289	31.6	304.8	30.3	33.3	7.32	7.2	5.76	76.6	78.6	68.7	86	2.1	79.4	72.5	89.4	87	78.2	47	71.7	66.7
TRUE	High	Master Protein	BAL65751.1	hypothetical protein ERDMAN_1958 [Mycobacterium tuberculosis str. Erdman = ATCC 35801]				Pf01168			0	67.932	35	13	34	13	411	45	8.07	91.39	13	0.895	0.984	0.909091	0.25088	0.896395	-0.16004	-0.137504	0.516183	107	92	95.7	105.3	3.74	2.2	3.46	835.3	797.6	789.8	937.7	2.1	807.4	838	936.6	934.2	915.2	490.8	729.6	697.1
TRUE	High	Master Protein	BAL66839.1	tRNA pseudouridine synthase B [Mycobacterium tuberculosis str. Erdman = ATCC 35801]	RNA metabolism OR transcription;other metabolic processes		nucleic acid binding activity;other molecular function	Pf01509, Pf09142, Pf16198	888587	truB	0	23.966	39	8	10	8	298	31.8	9.52	20.07	8	0.944	1.039	0.909091	0.48508	0.754703	-0.0831412	-0.137504	0.513398	134.1	0	126.6	139.3	3.36	6.46	7.76	100.8	86.4	91.8	99.7	0	91.9	104.2	96.8	113.8	105.8	59.1	88.2	78.4
TRUE	High	Master Protein	BAL65875.1	hypothetical protein ERDMAN_2082 [Mycobacterium tuberculosis str. Erdman = ATCC 35801]				Pf04264			0	19.942	34	5	8	5	183	19.9	8.48	20.96	5	0.962	1.058	0.909091	0.63984	0.647507	-0.0558912	-0.137504	0.514739	132.5	0	127.4	140.1	6.66	6.86	12.53	120.7	108.3	94.3	126.6	0	116.6	127	123.5	137.3	124.3	75.3	107.5	104.5
TRUE	High	Master Protein	BAL67243.1	TetR family transcriptional regulator [Mycobacterium tuberculosis str. Erdman = ATCC 35801]	other biological processes		nucleic acid binding activity;other molecular function	Pf00440, Pf16859	45427155; 888763		0	5.533	23	3	5	3	208	22.1	5.67	6.38	3	1.057	1.163	0.909091	0.676569	0.35492	0.0799754	-0.137504	0.523437	124.2	0	131.3	144.4	5.2	10.45	6.05	51.8	48.8	43.6	53.4	0	48.8	56.6	72.8	58.5	69.3	32.5	52.6	41.7
TRUE	High	Master Protein	BAL65173.1	hypothetical protein ERDMAN_1370 [Mycobacterium tuberculosis str. Erdman = ATCC 35801]	other metabolic processes		other molecular function	Pf00702, Pf13242, Pf13344	45425195; 887148	nagD	0.001	4.684	16	2	2	2	276	29.1	5.29	6.33	2	1.072	1.178	0.909918	0.634943	0.419579	0.100305	-0.136191	0.538235	123.1	0	131.9	145	4.47	14.88	6.63	19.1	17.3	18.3	19.4	0	21	21.8	32.2	29.3	24.4	11.7	17	17.7
TRUE	High	Master Protein	BAL64363.1	pyrroline-5-carboxylate reductase [Mycobacterium tuberculosis str. Erdman = ATCC 35801]	other metabolic processes	other cell component	other molecular function	Pf03807, Pf14748	887256	proC	0	129.631	42	9	51	9	295	30.2	4.79	167.69	9	0.943	1.036	0.909918	0.573855	0.602608	-0.0846703	-0.136191	0.520666	75	176.5	70.8	77.7	2.8	2.95	10.67	603.2	566.3	556.4	646.4	4	593.7	649.2	672.3	679.4	693.4	337.2	532	546.4
TRUE	High	Master Protein	BAL64578.1	L-lactate dehydrogenase (cytochrome) [Mycobacterium tuberculosis str. Erdman = ATCC 35801]	other metabolic processes		other molecular function	Pf01070	45424656; 888310	lldD; lldD1; mftD	0	56.856	33	8	26	8	396	42.1	8.85	100.79	8	1.039	1.142	0.909918	0.594206	0.222075	0.0551957	-0.136191	0.518825	125.7	0	130.7	143.6	2.08	3.31	8.65	290.7	267.1	264.8	305.3	0	297.4	303.4	357.9	365.6	358.7	183.5	277.5	263.3
TRUE	High	Master Protein	BAL66306.1	hypothetical protein ERDMAN_2515 [Mycobacterium tuberculosis str. Erdman = ATCC 35801]			other molecular function	Pf00753	45426280		0	15.866	12	3	7	3	260	29	7.34	17.63	3	0.832	0.915	0.909918	0.0605186	0.483802	-0.265345	-0.136191	0.53844	145.6	0	121.2	133.2	10.88	16.36	12.35	20.1	19.2	20.4	18.6	0	19.8	16.6	27.1	19.9	18.7	10.6	17.2	11.7
TRUE	High	Master Protein	BAL67768.1	hypothetical protein ERDMAN_3997 [Mycobacterium tuberculosis str. Erdman = ATCC 35801]				Pf18007, Pf18621	45427647; 885296		0	107.259	68	17	43	17	345	37.9	6.1	121.75	17	1.139	1.25	0.910747	0.122552	0.0526228	0.187768	-0.134878	0.524729	67	173.1	76.3	83.7	2.34	3.27	5.24	680.4	606.5	637.9	729.4	4.9	831.8	838.2	884.7	884	964.5	463.8	728.8	701.6
TRUE	High	Master Protein	BAL64564.1	TetR family transcriptional regulator [Mycobacterium tuberculosis str. Erdman = ATCC 35801]			nucleic acid binding activity	Pf13305	45424643; 888239	tetR	0	40.855	46	7	18	7	196	21.2	5.8	46.53	7	0.955	1.049	0.910747	0.637861	0.513912	-0.0664274	-0.134878	0.522638	67.5	197.4	64.4	70.7	2.51	5.03	2.78	350.1	315	299.7	366.7	2.8	329.1	349.1	422.4	381.1	409.2	199.5	300.5	284.9
TRUE	High	Master Protein	BAL65269.1	hypothetical protein ERDMAN_1467 [Mycobacterium tuberculosis str. Erdman = ATCC 35801]	other metabolic processes	other cell component	other molecular function	Pf01923	45425287; 886925		0	40.757	55	7	14	7	193	20.7	6.1	38.18	7	0.926	1.017	0.910747	0.362402	0.867752	-0.110916	-0.134878	0.523985	135.9	0	125.9	138.2	8.9	1.11	1.93	139.7	99.5	112.1	140.1	0	124.1	125.6	135.4	139.8	142.6	71.9	110.1	103.7
TRUE	High	Master Protein	BAL66159.1	hypothetical protein ERDMAN_2367 [Mycobacterium tuberculosis str. Erdman = ATCC 35801]			other molecular function	Pf01168		yggS	0	29.141	23	6	15	6	261	28	7.06	41.51	6	0.966	1.061	0.910747	0.726418	0.453007	-0.0499049	-0.134878	0.523421	76.9	167.2	74.3	81.6	3.26	7.61	4.54	326.9	288.7	308.8	360.4	2	309.9	329.8	390.3	393.1	369.1	222.1	321.4	262.8
TRUE	High	Master Protein	BAL66987.1	hypothetical protein ERDMAN_3208 [Mycobacterium tuberculosis str. Erdman = ATCC 35801]				Pf02620	45426914		0	23.313	21	2	4	2	195	21	4.81	18.97	2	0.89	0.977	0.910747	0.211147	0.760243	-0.168123	-0.134878	0.544017	139.5	0	124.1	136.3	21.72	15.73	12.9	17.6	9.4	15.7	18.3	0	18.4	21.2	18.2	16.9	18	7.9	17.2	13.3
TRUE	High	Master Protein	BAL65602.1	50S ribosomal protein L35 [Mycobacterium tuberculosis str. Erdman = ATCC 35801]	protein metabolism;other metabolic processes	cytosol;translational apparatus	other molecular function	Pf01632	45425612; 885145	rpmI	0	16.933	31	3	12	3	64	7.2	12.25	29.81	3	0.782	0.859	0.910747	0.00335753	0.295685	-0.354759	-0.134878	0.521159	151.5	0	118.4	130.1	8.6	16.56	18.18	350.1	344	294.8	413.8	0	324.2	263.5	325.6	363.5	231.1	174.1	271	247.4
TRUE	High	Master Protein	BAL67470.1	amidase [Mycobacterium tuberculosis str. Erdman = ATCC 35801]			other molecular function	Pf01425	888064	amiD	0	14.269	11	5	9	3	475	50.6	5.91	20.58	5	0.9	0.988	0.910747	0.205587	0.933472	-0.152003	-0.134878	0.52366	138.5	0	124.7	136.8	5.05	6.52	6.12	92.3	82.8	74.5	92.7	0	86.9	90.4	86.3	98.6	87.7	46.7	80.9	69.3
TRUE	High	Master Protein	BAL68006.1	hypothetical protein ERDMAN_4242 [Mycobacterium tuberculosis str. Erdman = ATCC 35801]	other biological processes	plasma membrane;other membranes	other molecular function	Pf05108	886166	eccb1; eccB1; eccB1_1	0	95.898	44	16	45	16	480	51.1	7.62	124.06	16	0.988	1.084	0.911577	0.968597	0.388727	-0.0174171	-0.133564	0.527217	88.7	127.4	87.7	96.2	4.81	6.03	2.48	629.1	614.7	615	714.9	2.7	685	717	716.4	804.3	715.8	424.3	607.6	578.7
TRUE	High	Master Protein	BAL67907.1	oxidoreductase [Mycobacterium tuberculosis str. Erdman = ATCC 35801]			other molecular function	Pf00107, Pf08240		ppsC_1	0	85.145	40	10	27	10	328	33.9	6.7	92.01	10	0.972	1.066	0.911577	0.798749	0.442542	-0.0409718	-0.133564	0.52771	131.7	0	128	140.3	2.08	2.28	3.83	502.7	462	457	546.4	0	489.3	519.5	586.5	591.2	602.4	298.6	461.9	428.7
TRUE	High	Master Protein	BAL66722.1	hypothetical protein ERDMAN_2942 [Mycobacterium tuberculosis str. Erdman = ATCC 35801]				Pf11452			0	55.123	60	11	38	11	278	30.3	4.49	101.19	11	0.922	1.012	0.911577	0.376948	0.735564	-0.117161	-0.133564	0.52684	136.3	0	125.7	137.9	8.3	4.63	7.02	389.7	371.7	328.7	465.1	0	380.8	412	425.1	455.1	412.4	211.6	350.2	280.4
TRUE	High	Master Protein	BAL65373.1	hypothetical protein ERDMAN_1576 [Mycobacterium tuberculosis str. Erdman = ATCC 35801]	other metabolic processes	plasma membrane;other membranes		Pf10756	886704		0	21.06	36	5	8	5	154	16.4	8.92	24.38	5	1.069	1.173	0.911577	0.541119	0.262436	0.0962619	-0.133564	0.525738	123.4	0	131.9	144.7	7.65	8.6	12.92	77.1	72.6	68.4	71.5	0	80.6	80.8	107.6	90.6	100.2	53.9	77.2	70
TRUE	High	Master Protein	BAL63954.1	putative oxalyl-CoA decarboxylase [Mycobacterium tuberculosis str. Erdman = ATCC 35801]	other metabolic processes		other molecular function	Pf00205, Pf02775, Pf02776		oxcA	0	11.112	11	4	5	4	585	61.5	6.15	14.91	4	1.106	1.214	0.911577	0.353584	0.219684	0.145351	-0.133564	0.524524	120.5	0	133.3	146.2	9.38	7.72	4.7	57.9	55	44.5	62.8	0	69	73.4	76.7	68.9	74.5	34.6	65.7	55.5
TRUE	High	Master Protein	BAL66579.1	shikimate kinase [Mycobacterium tuberculosis str. Erdman = ATCC 35801]	other metabolic processes	cytosol;other cell component	kinase activity;other molecular function	Pf01202	887434	aroK	0	32.744	35	6	12	6	176	18.6	10.56	33.08	6	0.897	0.983	0.912409	0.182676	0.964645	-0.15682	-0.132248	0.530146	62.2	220.9	55.8	61.1	3.67	3.13	5.3	220	202.1	198.6	249.4	2.2	205.4	207.5	242.8	242.3	240.2	115.8	197.2	166.7
TRUE	High	Master Protein	BAL64181.1	hypothetical protein ERDMAN_0365 [Mycobacterium tuberculosis str. Erdman = ATCC 35801]	other biological processes		nucleic acid binding activity;other molecular function	Pf00440	45424297; 886540		0.001	4.69	14	3	3	3	246	25.9	6.05	2.52	3	1.046	1.146	0.912409	0.870255	0.597531	0.0648829	-0.132248	0.582419	125.3	0	131.1	143.6	40.37	21.74	14.94	14.5	12.2	6.3	6.9	0	10.4	10.8	12.3	11.5	19.2	6.2	9.7	9.2
TRUE	High	Master Protein	BAL65391.1	glyceraldehyde-3-phosphate dehydrogenase [Mycobacterium tuberculosis str. Erdman = ATCC 35801]	other metabolic processes	other cell component	other molecular function	Pf00044, Pf02800	45425414; 886632	gap; gapA	0	192.776	68	17	134	17	339	35.9	5.45	346.71	17	0.948	1.039	0.912409	0.611907	0.590172	-0.077041	-0.132248	0.531095	88.3	136.2	83.7	91.7	1.38	1.08	1.46	3012.6	2693.4	2633.4	3154	12.7	2910.3	2946.9	3226.5	3347.9	3356.3	1723	2614.8	2466.7
TRUE	High	Master Protein	BAL65445.1	hypothetical protein ERDMAN_1649 [Mycobacterium tuberculosis str. Erdman = ATCC 35801]		plasma membrane;other membranes		Pf13519	45425460; 886533		0	107.159	47	11	41	11	335	36	9.48	121.78	11	0.94	1.031	0.912409	0.547752	0.63206	-0.0892673	-0.132248	0.528899	66.5	202.6	62.5	68.5	3.14	3.24	3.87	892	842.6	826.8	985.1	7.8	927.1	899.5	1003.7	1018.4	1038.1	555.8	777.4	748.8
TRUE	High	Master Protein	BAL64695.1	hypothetical protein ERDMAN_0884 [Mycobacterium tuberculosis str. Erdman = ATCC 35801]	other biological processes	cytosol	other molecular function	Pf04261	885388	yfeX	0	51.06	45	10	16	10	335	36	5.31	53.04	10	0.945	1.036	0.912409	0.514	0.700392	-0.0816138	-0.132248	0.529925	134.2	0	126.8	139	14.68	6.43	5.55	267.5	230.7	190.7	322.8	0	256.4	239.1	282.4	289	303.2	165.2	227.1	212.7
TRUE	High	Master Protein	BAL67347.1	hypothetical protein ERDMAN_3573 [Mycobacterium tuberculosis str. Erdman = ATCC 35801]	other metabolic processes		other molecular function	Pf06262	45427253; 888697		0	21.782	43	4	11	4	139	15.6	4.91	22.36	4	0.971	1.064	0.912409	0.757224	0.572214	-0.0424568	-0.132248	0.531914	55.6	231.3	54	59.1	3.72	5.81	5.62	244.9	217.9	233	274.3	2.9	265.1	255.6	258.2	287.6	293.7	158.9	215	220.5
TRUE	High	Master Protein	BAL65562.1	phosphoribosyl-AMP cyclohydrolase [Mycobacterium tuberculosis str. Erdman = ATCC 35801]	other metabolic processes	other cell component	other molecular function	Pf01502	45425574; 886011	hisI	0	21.213	37	4	11	4	115	12.5	5.45	31	4	0.954	1.046	0.912409	0.580035	0.664515	-0.0679388	-0.132248	0.529309	133.3	0	127.2	139.5	4.42	6.33	10.77	173.5	165.1	152.9	179.3	0	162.7	160	187.1	193.5	211.8	106.2	157.3	123.8
TRUE	High	Master Protein	BAL67594.1	hypothetical protein ERDMAN_3821 [Mycobacterium tuberculosis str. Erdman = ATCC 35801]		other membranes		Pf10708	45427468; 888480		0	18.987	19	3	9	3	260	28.5	9.5	30.38	3	0.982	1.076	0.912409	0.835641	0.558516	-0.0262051	-0.132248	0.530702	130.8	0	128.4	140.8	7.81	3.94	3.18	119.6	112.2	106.4	146.8	0	118.6	132.5	149.3	141.9	143.1	72.1	115.8	103.4
TRUE	High	Master Protein	BAL64925.1	methionyl-tRNA synthetase [Mycobacterium tuberculosis str. Erdman = ATCC 35801]	protein metabolism;RNA metabolism OR transcription;other metabolic processes	other cell component	other molecular function	Pf09334, Pf19303	45424979	metG; metS	0	190.829	63	25	83	25	519	58	5.8	251.93	25	0.844	0.924	0.913242	0.0700933	0.725593	-0.244685	-0.130931	0.53522	118.7	71.4	100.2	109.7	1.93	4.44	3.91	1636.8	1414.5	1497.3	1725.1	2.7	1402.6	1450.2	1646.6	1621.8	1791.9	799.4	1257.8	1176.9
TRUE	High	Master Protein	BAL65326.1	hypothetical protein ERDMAN_1528 [Mycobacterium tuberculosis str. Erdman = ATCC 35801]			other molecular function	Pf00144	886793	estB_1	0	51.511	33	10	21	9	401	43.7	6.95	58.13	10	0.955	1.046	0.913242	0.591586	0.672045	-0.0664274	-0.130931	0.533226	133.3	0	127.3	139.4	2.77	3.9	9.39	243.7	218.5	220.9	271.3	0	233.3	250.7	268.5	267.6	292.3	149.4	218.6	222
TRUE	High	Master Protein	BAL66164.1	N-acetylglucosaminyl transferase [Mycobacterium tuberculosis str. Erdman = ATCC 35801]	cell cycle OR cell proliferation;cell organization and biogenesis;other metabolic processes;other biological processes	plasma membrane;other membranes	other molecular function	Pf03033, Pf04101	888036	murG	0	44.795	31	10	18	10	410	41.8	10.02	46	10	0.913	1	0.913242	0.264598	0.948554	-0.131313	-0.130931	0.533466	137.3	0	125.4	137.3	7.36	4.88	2.78	146.3	150	136.5	175.6	0	150.8	156.8	163.5	169.2	156.6	91.1	135.7	129.2
TRUE	High	Master Protein	BAL64267.1	acetate kinase [Mycobacterium tuberculosis str. Erdman = ATCC 35801]	other metabolic processes	other cell component	kinase activity;other molecular function	Pf00871	45424370; 886399	ackA	0	38.341	47	10	17	10	385	41.3	7.28	41.07	10	0.937	1.026	0.913242	0.427762	0.793501	-0.093879	-0.130931	0.53487	135	0	126.5	138.5	7.56	5.37	7.74	154.7	114.7	133.3	159.6	0	130.8	154.1	167.3	160.8	159.3	87	132.4	121.8
TRUE	High	Master Protein	BAL66898.1	hypothetical protein ERDMAN_3119 [Mycobacterium tuberculosis str. Erdman = ATCC 35801]				Pf14530	45426831; 888536		0	19.81	40	5	8	5	162	16.9	5.76	25.19	5	1.071	1.172	0.913242	0.501536	0.24489	0.0989585	-0.130931	0.536916	123.3	0	132.1	144.6	5.67	7.79	12.5	77.6	73.6	70.4	91.7	0	88.1	104.6	99.9	109.5	100	47.7	85.4	68.5
TRUE	High	Master Protein	BAL65053.1	hypothetical protein ERDMAN_1250 [Mycobacterium tuberculosis str. Erdman = ATCC 35801]			other molecular function	Pf03992	885847		0	17.8	61	5	10	5	107	12	4.78	24.35	5	1.025	1.122	0.913242	0.736059	0.346351	0.0356239	-0.130931	0.536455	127.1	0	130.3	142.6	4.39	5.25	15.4	140.5	117	131.7	147.8	0	142.6	151	178.7	169.1	181.4	81.3	139.9	98.2
TRUE	High	Master Protein	BAL64838.1	transmembrane serine/threonine-protein kinase D [Mycobacterium tuberculosis str. Erdman = ATCC 35801]	protein metabolism;other metabolic processes;stress response;other biological processes	plasma membrane;other membranes	kinase activity;other molecular function	Pf00069, Pf01436, Pf08450	45424897; 885607	pknD; pknD_1	0	385.39	65	23	169	23	664	69.5	5.86	674.22	23	0.954	1.044	0.914077	0.665038	0.563516	-0.0679388	-0.129613	0.5378	106.6	80.4	101.7	111.3	0.52	3.07	4.04	1901.5	1678.3	1678.2	1972.9	3.9	1901.9	1896.4	2042.8	2110.5	2130.2	1012.9	1660.1	1520.5
TRUE	High	Master Protein	BAL63872.1	myo-inositol-1-phosphate synthase [Mycobacterium tuberculosis str. Erdman = ATCC 35801]	other metabolic processes		other molecular function	Pf01658	45424005	ino1	0	197.532	65	19	66	19	367	40	5.14	214.42	19	1.034	1.132	0.914077	0.638998	0.235171	0.0482362	-0.129613	0.538438	97.3	92	100.6	110.1	4.19	2.32	3.64	1313.1	1050	1115.9	1359.1	3.3	1346.7	1360.8	1515.2	1482.6	1599	782.5	1234.6	1168.8
TRUE	High	Master Protein	BAL64235.1	protein transport protein [Mycobacterium tuberculosis str. Erdman = ATCC 35801]				Pf07311		secE2	0	76.683	83	7	82	7	69	7.8	8.56	248.83	7	1.073	1.174	0.914077	0.377411	0.142477	0.10165	-0.129613	0.538707	72.7	164	78	85.3	3.93	6.17	6.45	1658.7	1480.9	1588	1711.4	10.3	1801.2	1868	2119.8	2127.8	2121.2	921.5	1673.9	1369.2
TRUE	High	Master Protein	BAL66553.1	hypothetical protein ERDMAN_2768 [Mycobacterium tuberculosis str. Erdman = ATCC 35801]					887186		0	47.09	37	7	12	7	267	29.4	5.83	40.97	7	0.947	1.035	0.914077	0.516805	0.737947	-0.0785637	-0.129613	0.541012	134.1	0	127	138.9	5.17	4.94	5.9	158.6	145.1	135.7	152.7	0	164.5	155.4	161.3	171	169.3	88.1	137.4	125.9
TRUE	High	Master Protein	BAL67500.1	dioxygenase [Mycobacterium tuberculosis str. Erdman = ATCC 35801]	other biological processes	other cell component	other molecular function	Pf02668	45427402; 887955	tauD_1	0	38.959	41	10	15	10	295	32.6	6.47	38.25	10	1.15	1.258	0.914077	0.13352	0.0933758	0.201634	-0.129613	0.540944	117.4	0	135	147.6	17.34	5.32	23.38	68.2	82	74.9	108.5	0	100.3	107.9	124.7	111.9	118.9	64.8	75.7	76
TRUE	High	Master Protein	BAL65450.1	hypothetical protein ERDMAN_1654 [Mycobacterium tuberculosis str. Erdman = ATCC 35801]							0	17.183	19	4	5	4	302	31.8	5.45	13.42	4	1.07	1.171	0.914077	0.467648	0.231537	0.0976108	-0.129613	0.539229	123.4	0	132.1	144.5	6.31	6.34	5.26	89.8	78.8	88.5	90.1	0	93.8	107.9	112.4	109.3	116.8	51.1	97.7	81.4
TRUE	High	Master Protein	BAL67845.1	hypothetical protein ERDMAN_4076 [Mycobacterium tuberculosis str. Erdman = ATCC 35801]			other molecular function	Pf12897	885321		0	179.512	56	20	82	20	435	47.3	6	257.14	20	0.929	1.016	0.914913	0.464235	0.713519	-0.106249	-0.128293	0.542664	68.7	197.8	63.8	69.8	3.95	2.1	6.2	2662.5	2538.3	2496.2	3027.7	22.4	2646.8	2848.8	2982.7	3133.3	3047.1	1607.7	2466	2243.4
TRUE	High	Master Protein	BAL65283.1	thioredoxin [Mycobacterium tuberculosis str. Erdman = ATCC 35801]			other molecular function	Pf00085, Pf14561		ybbN	0	129.604	65	13	65	13	293	31	4.69	235.81	13	0.963	1.053	0.914913	0.739088	0.522593	-0.0543923	-0.128293	0.541314	103.9	86.6	100.1	109.4	2.44	3.38	12.13	1250.8	1064.7	1117.7	1247.8	2.8	1178.8	1243.1	1347.8	1403.4	1479.9	676.4	1140.2	1003.7
TRUE	High	Master Protein	BAL66981.1	cell division protein [Mycobacterium tuberculosis str. Erdman = ATCC 35801]	transport;other biological processes	plasma membrane;other membranes;other cell component	other molecular function	Pf00448, Pf02881	887205	ftsY	0	119.227	50	14	47	14	422	44	5.36	135.87	14	0.915	1	0.914913	0.364212	0.803186	-0.128156	-0.128293	0.542145	137.3	0	125.5	137.2	2.47	2.81	3.44	976.7	900.9	896.4	1076.4	0	918.7	974.3	1060.8	1089.2	1067.5	581.2	867.7	756.2
TRUE	High	Master Protein	BAL65721.1	hypothetical protein ERDMAN_1928 [Mycobacterium tuberculosis str. Erdman = ATCC 35801]			other molecular function	Pf01494		ubiF	0	85.946	42	16	67	16	412	45.2	9.36	165.79	16	1.125	1.23	0.914913	0.158283	0.0689392	0.169925	-0.128293	0.541887	58.7	203	66.1	72.2	6.69	10.67	21.83	1630.3	1286.5	1358.5	1778.8	14.9	1602.3	1896.9	1984.3	1661.6	2147.1	1139.8	1598.3	2154.1
TRUE	High	Master Protein	BAL67123.1	short chain dehydrogenase [Mycobacterium tuberculosis str. Erdman = ATCC 35801]			other molecular function	Pf00106			0	38.87	36	9	13	9	287	31.1	9.66	39.11	9	0.897	0.981	0.914913	0.192556	0.807213	-0.15682	-0.128293	0.54808	139	0	124.7	136.3	8.54	6.72	6.91	74.8	58.3	72.5	80.5	0	71.6	71.1	66.4	78.6	80.4	41.5	61.9	57.7
TRUE	High	Master Protein	BAL67368.1	transmembrane protein [Mycobacterium tuberculosis str. Erdman = ATCC 35801]		other membranes		Pf03703	45427274; 888724		0	23.387	32	4	8	4	172	19.8	7.78	27.74	4	0.933	1.02	0.914913	0.40373	0.838311	-0.100051	-0.128293	0.541519	135.5	0	126.4	138.2	9.8	3.57	5.13	156.8	120.4	109.9	150.9	0	132.6	136.9	150.2	143.8	158.8	81.1	117.4	119.8
TRUE	High	Master Protein	BAL65295.1	cysteine synthase B [Mycobacterium tuberculosis str. Erdman = ATCC 35801]	other metabolic processes	cytosol;other cell component	other molecular function	Pf00291	45425314; 886867	cysM	0	57.274	41	9	22	9	323	34.4	5.29	65.25	9	0.951	1.038	0.915751	0.603239	0.587432	-0.0724828	-0.126973	0.548847	77.5	168.3	73.7	80.5	1.91	1.7	2.15	406.5	369.8	375.3	440.8	2.5	414.4	431	457.5	463.4	471.7	234.4	386.9	333.9
TRUE	High	Master Protein	BAL67501.1	hypothetical protein ERDMAN_3728 [Mycobacterium tuberculosis str. Erdman = ATCC 35801]							0.001	5.06	45	2	2	2	58	6.5	8.98	3.32	2	0.973	1.063	0.915751	0.67506	0.823564	-0.0394883	-0.126973	0.565984	131.8	0	128.2	140	9.26	14.62	23.41	33.6	28.4	35.3	37.8	0	46.5	34.4	37.1	42.2	41.2	19	21.2	28.8
TRUE	High	Master Protein	BAL66778.1	recombinase A [Mycobacterium tuberculosis str. Erdman = ATCC 35801]	protein metabolism;DNA metabolism;other metabolic processes;stress response;other biological processes	other cell component	nucleic acid binding activity;other molecular function	Pf00154, Pf14528, Pf14890	888371	recA	0	120.793	39	21	48	21	790	85.3	6.43	152.7	21	1.193	1.303	0.915751	0.0390536	0.0242989	0.254594	-0.126973	0.546842	62.7	180.8	74.8	81.7	0.8	3.55	4.31	1020	894.2	889.5	1059.9	8	1230.4	1335.8	1375.1	1342.8	1468.7	719.1	1180.4	1026.5
TRUE	High	Master Protein	BAL64006.1	hypothetical protein ERDMAN_0189 [Mycobacterium tuberculosis str. Erdman = ATCC 35801]				Pf03364	45424134	TB18_2; TB18.5	0	102.189	71	7	57	7	146	16.1	4.64	145.68	7	1.101	1.202	0.915751	0.240678	0.0997082	0.138814	-0.126973	0.548918	87.8	110	96.7	105.5	8.23	7.21	3.2	700.4	566.9	652.4	637.2	2.3	722	749.7	872.2	908.8	929.7	385.2	685.9	670.9
TRUE	High	Master Protein	BAL65560.1	inositol-monophosphatase [Mycobacterium tuberculosis str. Erdman = ATCC 35801]	other metabolic processes		other molecular function	Pf00459		impA	0	52.676	45	7	14	7	268	27.7	5.26	30.92	7	0.929	1.015	0.915751	0.378239	0.855909	-0.106249	-0.126973	0.546483	135.9	0	126.2	137.9	2.87	4.49	8.56	251.6	213.6	227	271.6	0	216.1	248.5	266.9	267.8	279	144.5	210.9	199.4
TRUE	High	Master Protein	BAL66719.1	protoporphyrinogen oxidase [Mycobacterium tuberculosis str. Erdman = ATCC 35801]	other metabolic processes	other cell component	other molecular function	Pf01593		hemY	0	49.596	43	11	23	11	437	45.4	6.27	72.8	11	0.912	0.996	0.915751	0.284904	0.944911	-0.132894	-0.126973	0.548301	57.9	231.6	52.8	57.7	2.19	4.23	2.75	194.6	164.3	168.9	205	2.1	186.1	179.5	201.7	198.9	204.8	112.5	165.4	151.7
TRUE	High	Master Protein	BAL66406.1	polyketide synthase [Mycobacterium tuberculosis str. Erdman = ATCC 35801]			other molecular function	Pf00109, Pf02801, Pf16197	45426367; 885908	eryA_2; mbtC	0	13.222	10	4	7	4	444	46.6	6.09	16.97	4	1.022	1.116	0.915751	0.831486	0.39466	0.0313952	-0.126973	0.547575	127.5	0	130.3	142.3	5.59	7.45	7.53	101.7	99.5	102.6	116.9	0	106.2	115	148.7	136.4	134.4	68.9	107.2	83.4
TRUE	High	Master Protein	BAL66249.1	phosphotyrosine protein phosphatase [Mycobacterium tuberculosis str. Erdman = ATCC 35801]	protein metabolism;other metabolic processes;other biological processes	non-structural extracellular;cytosol;other cell component	other molecular function	Pf01451	45426212; 887373	ptpA	0	7.055	16	2	4	2	163	17.9	6.52	8.82	2	1.041	1.136	0.91659	0.79171	0.451885	0.0579701	-0.125651	0.557861	125.9	0	131.1	143	14.11	6.78	17.34	49.9	37	46	62.2	0	57.7	54.2	61.6	60.5	68.8	28.9	51.2	39.4
TRUE	High	Master Protein	BAL65883.1	hypothetical protein ERDMAN_2090 [Mycobacterium tuberculosis str. Erdman = ATCC 35801]				Pf01910			0.001	4.993	14	2	4	2	100	10.8	4.93	5.08	2	1.036	1.13	0.91659	0.713403	0.345068	0.051024	-0.125651	0.551514	126.4	0	130.9	142.8	8.94	4.87	7.57	107.3	109.5	91	111.2	0	103	113.4	123.4	132.1	137.4	67.6	98.1	98.3
TRUE	High	Master Protein	BAL64724.1	hypothetical protein ERDMAN_0913 [Mycobacterium tuberculosis str. Erdman = ATCC 35801]	other metabolic processes		other molecular function	Pf04072	45424793; 885886		0	48.678	38	8	19	7	301	33.4	4.61	56.38	8	0.932	1.016	0.91659	0.425041	0.701165	-0.101598	-0.125651	0.553457	71.2	190.2	66.3	72.3	0.91	3.76	7.83	329.8	284	291.6	344.1	2.4	296.3	331.3	347.5	335.3	365.9	183.2	324.8	257.6
TRUE	High	Master Protein	BAL67805.1	cytochrome P450 137 [Mycobacterium tuberculosis str. Erdman = ATCC 35801]	other metabolic processes		other molecular function	Pf00067	885625	cyp137	0	35.281	22	7	10	7	476	52.2	10.05	31.14	7	1.103	1.204	0.91659	0.290538	0.158859	0.141433	-0.125651	0.550895	121	0	133.4	145.6	3.61	6.88	4.59	97.9	86.2	89.4	110.3	0	109.8	127.7	118.6	116.9	130.6	65.9	102.7	87.5
TRUE	High	Master Protein	BAL64686.1	hypothetical protein ERDMAN_0875 [Mycobacterium tuberculosis str. Erdman = ATCC 35801]	protein metabolism		other molecular function	Pf01841	885253		0	18.453	16	3	6	3	242	26.7	6.96	17.36	3	1.271	1.387	0.91659	0.050034	0.0731735	0.345964	-0.125651	0.571008	109.4	0	139	151.7	14.87	15.02	15.06	16.2	13.8	11.6	12.3	0	18.6	24	17.7	21.1	22.1	9.2	15.6	15.4
TRUE	High	Master Protein	BAL66304.1	hypothetical protein ERDMAN_2513 [Mycobacterium tuberculosis str. Erdman = ATCC 35801]			other molecular function	Pf00248		iolS	0	117.632	48	15	74	15	355	38.6	9.64	202.65	15	1.014	1.106	0.917431	0.802889	0.312376	0.0200577	-0.124328	0.555428	106.2	68.6	107.7	117.4	3.74	3.39	2.05	1014	943.6	983.3	1129.3	1.9	1113.8	1138.8	1237.4	1283.9	1195.6	668.2	993.3	920.2
TRUE	High	Master Protein	BAL64335.1	transmembrane protein [Mycobacterium tuberculosis str. Erdman = ATCC 35801]		plasma membrane;other membranes		Pf04286	45424434; 886279		0	63.496	40	16	28	16	456	50.6	6.93	70.23	16	0.925	1.009	0.917431	0.350253	0.868366	-0.112475	-0.124328	0.555601	136.3	0	126.2	137.5	6.88	3.13	3.72	227.5	217.2	204.9	275	0	225.5	238.2	263.5	251	251.4	130.4	192.4	191.2
TRUE	High	Master Protein	BAL65362.1	methionyl-tRNA formyltransferase [Mycobacterium tuberculosis str. Erdman = ATCC 35801]	protein metabolism;RNA metabolism OR transcription;other metabolic processes	cytosol	other molecular function	Pf00551, Pf02911	45425384; 886706	fmt	0	44.222	38	8	15	8	312	32.7	9.7	44.37	8	0.933	1.018	0.917431	0.421735	0.810173	-0.100051	-0.124328	0.554736	135.5	0	126.5	137.9	7.24	7.39	4.68	267.7	206.7	248.6	269.5	0	283.7	245.7	259.2	283.3	295.8	147.4	213.8	194
TRUE	High	Master Protein	BAL64286.1	exodeoxyribonuclease III protein [Mycobacterium tuberculosis str. Erdman = ATCC 35801]	DNA metabolism;other metabolic processes;stress response		other molecular function	Pf03372	886370	xth; xthA	0	39.618	34	9	19	9	291	32.1	5.41	52.59	9	0.975	1.062	0.917431	0.797026	0.491023	-0.0365259	-0.124328	0.557142	76.8	166.7	74.9	81.6	2.84	2.77	2.45	308.2	286.7	280	340.6	1.9	314.2	336	338.4	359.6	370.8	188.4	293.4	256
TRUE	High	Master Protein	BAL65697.1	penicillin-binding protein [Mycobacterium tuberculosis str. Erdman = ATCC 35801]			other molecular function	Pf00144		pbp-2	0	28.814	20	6	8	6	488	52.7	6.47	24.7	6	1.061	1.157	0.917431	0.563617	0.286154	0.0854247	-0.124328	0.554501	124.3	0	131.9	143.8	5.4	9.06	5.92	88.4	72.1	81.2	85.8	0	91.6	88.9	103.1	98.4	110.4	63.6	84.8	76.4
TRUE	High	Master Protein	BAL66945.1	transcriptional regulator [Mycobacterium tuberculosis str. Erdman = ATCC 35801]	other biological processes		nucleic acid binding activity;other molecular function	Pf01047	45426875; 888563	slyA	0	23.364	28	3	8	3	139	14.7	10.49	26.6	3	1.054	1.149	0.917431	0.705455	0.427073	0.0758749	-0.124328	0.569333	124.9	0	131.6	143.5	11.17	9.71	8.24	50.6	33.7	39.5	47.3	0	46.1	47.9	47.6	57.2	58.1	32.9	41.8	40
TRUE	High	Master Protein	BAL64652.1	hypothetical protein ERDMAN_0841 [Mycobacterium tuberculosis str. Erdman = ATCC 35801]		other cell component	other molecular function	Pf01230	45424724; 888776	hit	0	22.311	43	5	7	5	133	14.7	6.68	16.66	5	1.188	1.295	0.917431	0.132729	0.136095	0.248535	-0.124328	0.575987	114.8	0	136.4	148.7	8.74	13.18	8.07	21.7	23.3	22.6	24.7	0	32.8	34.3	32.2	34.8	33.6	13.2	29.9	22.7
TRUE	High	Master Protein	BAL64860.1	succinyl-CoA synthetase subunit alpha [Mycobacterium tuberculosis str. Erdman = ATCC 35801]	other metabolic processes	other cell component	other molecular function	Pf00549, Pf02629	885426	sucD	0	139.893	75	15	115	15	303	31.2	5.85	318.15	15	1.004	1.094	0.918274	0.887581	0.352046	0.00575927	-0.123004	0.559274	104.7	75.7	105.1	114.5	1.57	2.07	2.28	2185.6	1882.5	1977	2269.6	4.3	2293.4	2352.5	2496.2	2501.4	2575.3	1298.4	1954.4	1843.4
TRUE	High	Master Protein	BAL67808.1	hypothetical protein ERDMAN_4039 [Mycobacterium tuberculosis str. Erdman = ATCC 35801]			other molecular function	Pf09424	885563	yqeY	0	93.346	51	9	36	9	154	16.7	5.44	87.49	9	1	1.089	0.918274	0.927225	0.371961	0	-0.123004	0.561676	129.5	0	129.5	141	2.61	2.53	1.6	860.2	796.6	762.6	921.6	0	868.8	912.1	968.2	1044.9	1024.2	539.1	837	734.9
TRUE	High	Master Protein	BAL66407.1	phenyloxazoline synthase [Mycobacterium tuberculosis str. Erdman = ATCC 35801]	other metabolic processes;stress response;other biological processes	other cell component	other molecular function	Pf00501, Pf00550, Pf00668, Pf00975, Pf13193	885838	mbtB; mbtB_2	0	91.378	18	18	32	18	1414	151.5	5.6	94.81	18	1.006	1.096	0.918274	0.898801	0.367805	0.00863031	-0.123004	0.560142	45	260.4	45.3	49.3	2.87	4.49	5.51	315.5	260.3	271.5	328.3	4.9	308.3	319.4	386.7	358	374.1	194.6	264.6	259.3
TRUE	High	Master Protein	BAL67170.1	hypothetical protein ERDMAN_3395 [Mycobacterium tuberculosis str. Erdman = ATCC 35801]			other molecular function	Pf07398, Pf11716	45427098; 888674		0	65.761	45	10	27	10	283	30.5	5.39	95.06	10	1.035	1.127	0.918274	0.626092	0.211566	0.0496308	-0.123004	0.561326	48.8	245.6	50.5	55	6.54	5.09	5.85	327.4	332.9	298.2	363.8	4.7	346.9	361.1	410.4	407.4	445.6	229.2	350.2	316.6
TRUE	High	Master Protein	BAL64056.1	transcriptional regulator [Mycobacterium tuberculosis str. Erdman = ATCC 35801]	other metabolic processes;other biological processes		kinase activity;other molecular function	Pf13521	886734	nadR	0	20.551	30	6	7	6	323	36	6.95	21.1	6	0.98	1.068	0.918274	0.713627	0.804749	-0.0291463	-0.123004	0.570205	131.2	0	128.6	140.1	11.38	13.06	17.8	31.7	27.4	22	28.6	0	28.4	27.7	38.4	32.3	43	17.4	30.9	24.2
TRUE	High	Master Protein	BAL67944.1	hypothetical protein ERDMAN_4180 [Mycobacterium tuberculosis str. Erdman = ATCC 35801]			other molecular function	Pf08282		yidA	0	7.02	18	2	3	2	269	28.1	4.87	9.06	2	1.114	1.213	0.918274	0.188782	0.126789	0.155749	-0.123004	0.561926	42.7	257.9	47.6	51.8	16.34	6.65	11.21	103	122.2	131.6	121.7	2.1	147.3	155.3	163.1	158.8	144.2	83.6	150.5	119.7
TRUE	High	Master Protein	BAL63997.1	NAD(P) transhydrogenase subunit alpha [Mycobacterium tuberculosis str. Erdman = ATCC 35801]	other metabolic processes		other molecular function	Pf01262, Pf05222	886832	pntAa	0	135.08	63	15	44	15	366	37.7	5.02	136.01	15	0.918	0.998	0.919118	0.384822	0.813927	-0.123434	-0.121679	0.566173	94.7	124	86.9	94.5	4.53	5.59	3.26	754.6	625.6	706.8	788.9	2.7	703.1	731.1	725.5	808	818.9	363.4	642.5	608.2
TRUE	High	Master Protein	BAL65559.1	1-(5-phosphoribosyl)-5-[(5-phosphoribosylamino) methylideneamino] imidazole-4-carboxamide isomerase [Mycobacterium tuberculosis str. Erdman = ATCC 35801]	other metabolic processes	other cell component	other molecular function	Pf00977		hisA; priA	0	63.324	62	10	21	10	245	25.7	4.83	70.58	10	0.956	1.04	0.919118	0.654744	0.580963	-0.0649175	-0.121679	0.565418	133.5	0	127.6	138.8	4.13	3.78	5.68	393	359.6	366.6	453	0	396.3	413	432.8	480.7	476.4	221	388.5	306.1
TRUE	High	Master Protein	BAL64561.1	hypothetical protein ERDMAN_0749 [Mycobacterium tuberculosis str. Erdman = ATCC 35801]	other biological processes		nucleic acid binding activity		45424640; 888235	mmpR5	0	58.849	61	6	21	6	165	18.4	5.03	62.7	6	0.682	0.742	0.919118	6.18081e-06	0.0364008	-0.552156	-0.121679	0.562632	165.1	0	112.5	122.4	2.7	3.01	3.08	531.6	486.9	501.3	584.7	0	389.6	408	406.9	440.2	447.5	225.3	331.3	322
TRUE	High	Master Protein	BAL63863.1	hypothetical protein ERDMAN_0046 [Mycobacterium tuberculosis str. Erdman = ATCC 35801]		cytosol		Pf02622	45423997; 887045		0	49.486	60	8	16	8	202	21.8	5.58	46.88	8	0.994	1.082	0.919118	0.986949	0.477743	-0.00868224	-0.121679	0.562742	130	0	129.3	140.7	7.96	10.1	12.13	241.3	194.8	176	229.9	0	210.6	233.6	258	240.3	315	128.5	204	181.2
TRUE	High	Master Protein	BAL66720.1	uroporphyrinogen decarboxylase [Mycobacterium tuberculosis str. Erdman = ATCC 35801]	other metabolic processes	other cell component	other molecular function	Pf01208		hemE	0	26.27	18	4	7	4	366	38.4	5.77	21.7	4	1.037	1.128	0.919118	0.652086	0.335362	0.0524159	-0.121679	0.566242	126.4	0	131.1	142.6	3.76	3.98	5.41	127.3	106.3	110.6	138.1	0	129.8	141.8	143.7	150.3	156	83.1	130	107.8
TRUE	High	Master Protein	BAL66425.1	sulfate-transport integral membrane protein ABCtransporter [Mycobacterium tuberculosis str. Erdman = ATCC 35801]	transport	plasma membrane;other membranes	transporter activity	Pf00528		cysT	0	8.711	16	3	3	3	251	26.3	6.8	5.32	3	1.329	1.446	0.919118	0.012283	0.0295715	0.410341	-0.121679	0.580192	106	0	140.8	153.2	10.84	15.74	15.73	17.6	18.2	18.4	24	0	25.5	26.1	37.5	28	40.5	17.9	28.7	18.7
TRUE	High	Master Protein	BAL65570.1	prolipoprotein diacylglyceryl transferase [Mycobacterium tuberculosis str. Erdman = ATCC 35801]	protein metabolism;other metabolic processes	plasma membrane;other membranes	other molecular function	Pf01790		lgt	0	112.863	40	11	51	11	469	50.5	4.83	168.95	11	0.964	1.048	0.919963	0.748541	0.544741	-0.0528949	-0.120352	0.566757	64.8	204.9	62.4	67.9	3.88	4.24	6.99	648.1	619	610.2	733.6	6	681.2	698.1	837.2	765.9	784.8	413.8	645.3	564.5
TRUE	High	Master Protein	BAL67173.1	putative cell division ATP-binding protein [Mycobacterium tuberculosis str. Erdman = ATCC 35801]	cell cycle OR cell proliferation;transport;other biological processes	plasma membrane;other membranes	transporter activity;other molecular function	Pf00005	888672	ftsE	0	89.317	61	12	36	12	230	25.7	9.26	95.55	12	0.955	1.039	0.919963	0.676034	0.589367	-0.0664274	-0.120352	0.566777	65.6	203.7	62.6	68.1	2.84	2.82	4.61	997.1	877	914.6	1103.5	8.6	1013.4	1045.9	1087.7	1150.5	1113.9	558	910.7	816.6
TRUE	High	Master Protein	BAL66717.1	hypothetical protein ERDMAN_2937 [Mycobacterium tuberculosis str. Erdman = ATCC 35801]	other metabolic processes		other molecular function	Pf13649	45426663; 887760	smtA	0	35.067	48	9	31	9	250	27.5	6.01	58.04	9	0.894	0.972	0.919963	0.170073	0.891932	-0.161653	-0.120352	0.5691	139.6	0	124.8	135.6	4.89	6.72	10.82	218.4	207.7	191.4	221.8	0	176.2	204.1	235.1	225.3	221.2	124.9	170.5	196.2
TRUE	High	Master Protein	BAL66018.1	transcriptional regulator [Mycobacterium tuberculosis str. Erdman = ATCC 35801]			nucleic acid binding activity	Pf01381, Pf06114			0	14.486	9	2	3	2	346	38.6	6.93	10.69	2	1.12	1.217	0.919963	0.369335	0.284474	0.163499	-0.120352	0.581313	119.9	0	134.2	145.9	6.41	7.29	9.35	22	18.6	18.6	25.1	0	25.3	25.8	27	25.8	31.2	13.1	23.8	21.2
TRUE	High	Master Protein	BAL65593.1	transmembrane protein [Mycobacterium tuberculosis str. Erdman = ATCC 35801]		plasma membrane;other membranes	other molecular function	Pf13231			0	10.587	3	2	2	2	522	56.4	9.64	6.04	2	0.979	1.064	0.919963	0.724094	0.73154	-0.0306192	-0.120352	0.571856	131.4	0	128.7	139.9	16.77	8.35	5.57	65.1	79.5	58.9	70.6	0	66.2	58.5	72.9	76.9	85.7	39.3	60.2	56.7
TRUE	High	Master Protein	BAL64706.1	hypothetical protein ERDMAN_0895 [Mycobacterium tuberculosis str. Erdman = ATCC 35801]	cell organization and biogenesis;other metabolic processes			Pf01571	885401		0	66.576	49	11	23	11	368	39.4	6.42	65.29	11	0.924	1.003	0.92081	0.363248	0.845838	-0.114035	-0.119024	0.574515	70.6	193.5	65.2	70.8	1.14	5.97	10.04	327.4	282.6	283.2	333.8	2.4	294.1	314.6	327.1	341.2	354.4	199.5	274.3	247.5
TRUE	High	Master Protein	BAL65675.1	cytidylate kinase [Mycobacterium tuberculosis str. Erdman = ATCC 35801]	other metabolic processes	cytosol;other cell component	kinase activity;other molecular function	Pf02224	45425683; 885157	cmk	0	33.399	33	5	11	5	230	24.2	5.24	38.46	5	1.01	1.096	0.92081	0.877149	0.438244	0.0143553	-0.119024	0.57219	128.8	0	130	141.2	4.22	4.25	8.23	157.5	135.5	128	165.2	0	159.6	156.8	179.1	189.7	179	99.9	145.7	135.6
TRUE	High	Master Protein	BAL66153.1	hypothetical protein ERDMAN_2361 [Mycobacterium tuberculosis str. Erdman = ATCC 35801]	other biological processes			Pf05016	45426119; 888770	pare2; parE2	0	30.707	74	5	9	5	105	12.3	6.54	27.07	5	0.98	1.064	0.92081	0.726749	0.688422	-0.0291463	-0.119024	0.573884	131.4	0	128.8	139.8	6.91	7.65	11.87	85.2	65.8	71	76.3	0	69.4	76.9	89.3	91.4	95.2	39.8	70.2	73.3
TRUE	High	Master Protein	BAL66195.1	hypothetical protein ERDMAN_2403 [Mycobacterium tuberculosis str. Erdman = ATCC 35801]					45426162; 887347		0	25.654	26	3	10	3	129	14.6	9.36	29.73	3	0.981	1.066	0.92081	0.786713	0.61954	-0.027675	-0.119024	0.571403	131.3	0	128.8	139.9	9.21	8.9	10.16	99.6	101	86	98.3	0	93.5	101.4	116	111.9	104.8	67.6	88.2	81.1
TRUE	High	Master Protein	BAL64184.1	hypothetical protein ERDMAN_0368 [Mycobacterium tuberculosis str. Erdman = ATCC 35801]				Pf12680	45424300; 886528		0	21.938	56	5	12	5	124	13.1	4.61	21.38	5	1.085	1.179	0.92081	0.446007	0.249201	0.117695	-0.119024	0.571056	122.6	0	133	144.5	6.24	20.37	15.12	75.3	58	61	77.6	0	80.8	90.4	78.6	103	88.7	27.9	76.1	58.8
TRUE	High	Master Protein	BAL68057.1	thioredoxin reductase [Mycobacterium tuberculosis str. Erdman = ATCC 35801]	other metabolic processes;stress response;other biological processes	cytosol;other cell component	other molecular function	Pf07992	45427913; 886232	trxB; trxB2	0	162.207	72	13	52	13	335	35.6	5.54	188.01	13	1.039	1.128	0.921659	0.604164	0.233312	0.0551957	-0.117695	0.574984	126.3	0	131.2	142.5	1.55	4.29	4.44	494	419.6	431	515.1	0	518.2	555.6	533.4	573.6	595.3	303.7	490.8	427.9
TRUE	High	Master Protein	BAL64798.1	type II citrate synthase [Mycobacterium tuberculosis str. Erdman = ATCC 35801]	other metabolic processes	other cell component	other molecular function	Pf00285	45424859; 885208	gltA; gltA2	0	181.352	56	21	183	21	431	47.9	5.62	504.99	21	1.018	1.104	0.921659	0.772283	0.315814	0.0257376	-0.117695	0.576208	97.7	95.1	99.4	107.9	1.02	2.43	1.82	2640.8	2358.7	2360.7	2816.8	7.1	2720.3	2792.3	3193.9	3167	3211.5	1684.8	2516.9	2259.5
TRUE	High	Master Protein	BAL66955.1	mycobactin utilization protein [Mycobacterium tuberculosis str. Erdman = ATCC 35801]	stress response;transport	plasma membrane;other membranes	other molecular function	Pf04954, Pf08021	45426882; 888180	viuB	0	37.368	30	6	15	6	283	30.6	5.73	45.62	6	0.892	0.967	0.922509	0.161012	0.864416	-0.164884	-0.116365	0.582244	139.9	0	124.8	135.3	4.87	4.71	4.63	220.7	217.3	213.1	250.7	0	234.2	221.4	238.7	261.9	239.5	128.8	198	180.7
TRUE	High	Master Protein	BAL65252.1	transcription termination factor Rho [Mycobacterium tuberculosis str. Erdman = ATCC 35801]	RNA metabolism OR transcription;other metabolic processes		nucleic acid binding activity;other molecular function	Pf00006, Pf07497, Pf07498	45425271; 886952	rho	0	252.763	57	30	136	30	602	65.1	5.76	352.99	30	0.956	1.036	0.922509	0.680816	0.603026	-0.0649175	-0.116365	0.581589	81.3	156.8	77.7	84.2	3.44	2.71	4.86	4218.1	3992.6	3771.1	4529.3	22.6	4098.1	4321.8	4650.9	4852.9	4732.7	2572.2	3801.9	3500.8
TRUE	High	Master Protein	BAL65495.1	methyltransferase [Mycobacterium tuberculosis str. Erdman = ATCC 35801]	other metabolic processes		other molecular function	Pf08241			0	69.159	47	9	19	9	261	28.8	7.42	64.47	9	0.959	1.04	0.922509	0.641101	0.667048	-0.0603973	-0.116365	0.580877	133.3	0	127.9	138.7	3.34	3.76	4.31	253.1	230	232.5	286.2	0	256.7	276.7	284.1	283	313.5	147.7	239.2	211.1
TRUE	High	Master Protein	BAL66276.1	hypothetical protein ERDMAN_2485 [Mycobacterium tuberculosis str. Erdman = ATCC 35801]				Pf00753			0	9.319	26	4	7	4	212	22.3	5.47	4.38	4	0.895	0.97	0.923361	0.180831	0.864606	-0.16004	-0.115033	0.583581	139.6	0	125	135.4	7.43	9.11	14.26	154.9	135	118	163.3	0	153.5	154.6	153.8	161.8	136.1	81.8	127.6	111.4
TRUE	High	Master Protein	BAL65253.1	50S ribosomal protein L31 [Mycobacterium tuberculosis str. Erdman = ATCC 35801]	protein metabolism;other metabolic processes	translational apparatus	other molecular function	Pf01197		rpmE	0.002	4.01	19	2	11	2	67	7.3	10.01	23.49	2	0.833	0.902	0.924214	0.0288195	0.471724	-0.263612	-0.1137	0.589493	146.2	0	121.9	131.9	5.04	9.77	6.07	133.8	118.2	106.9	133.9	0	129.6	114.9	123.7	133.3	112.9	61.6	104.1	96.8
TRUE	High	Master Protein	BAL67702.1	2-C-methyl-D-erythritol 4-phosphatecytidylyltransferase [Mycobacterium tuberculosis str. Erdman = ATCC 35801]	other metabolic processes		other molecular function	Pf01128	45427570; 887787	ispD	0	65.112	78	10	23	10	231	24.1	4.89	72.46	10	0.879	0.95	0.924214	0.109629	0.752739	-0.186065	-0.1137	0.591918	141.4	0	124.2	134.4	5.56	2.42	5.39	209.8	210.6	197.9	237.9	0	192.1	208.3	223.6	238.5	235	117	197.2	163.5
TRUE	High	Master Protein	BAL67946.1	acyltransferase [Mycobacterium tuberculosis str. Erdman = ATCC 35801]	other metabolic processes		other molecular function	Pf01553	886149		0	39.366	45	9	20	9	251	27.7	10.64	38.47	9	0.991	1.073	0.924214	0.881885	0.575177	-0.013043	-0.1137	0.588191	130.5	0	129.4	140.1	4.22	9.67	5.12	97.5	92.5	94.3	103.9	0	93.3	104.3	101.4	120.8	122.9	69	101.9	92.6
TRUE	High	Master Protein	BAL64926.1	deoxyribonuclease [Mycobacterium tuberculosis str. Erdman = ATCC 35801]	DNA metabolism;other metabolic processes		other molecular function	Pf01026		tatD	0	23.217	23	5	7	5	286	31.5	6.54	20.57	5	1.087	1.176	0.924214	0.437913	0.255064	0.120352	-0.1137	0.590161	122.6	0	133.3	144.2	11.46	7.37	5.08	69.6	54.9	67.6	85.3	0	81.8	81.1	87.1	81.3	96.3	51.5	73	59.9
TRUE	High	Master Protein	BAL65585.1	DNA polymerase I [Mycobacterium tuberculosis str. Erdman = ATCC 35801]	DNA metabolism;other metabolic processes;stress response		nucleic acid binding activity;other molecular function	Pf00476, Pf01367, Pf02739	885074	polA	0	274.086	57	39	101	39	904	98.4	5.19	317.55	39	1.069	1.156	0.925069	0.399486	0.178207	0.0962619	-0.112367	0.595557	94.5	95.1	101.1	109.2	2.33	2.05	3.76	1504.2	1318.6	1394.3	1623.7	4.2	1687.4	1748	1853.2	1922.8	1866.8	953.7	1507	1319.9
TRUE	High	Master Protein	BAL67653.1	hydratase [Mycobacterium tuberculosis str. Erdman = ATCC 35801]		other cell component	other molecular function	Pf01557	45427520; 888406	hsae; hsaE; mhpD	0	53.762	46	6	16	6	261	27.9	4.63	54.71	6	0.903	0.976	0.925069	0.226295	0.85965	-0.147202	-0.112367	0.593609	138.9	0	125.4	135.6	3.76	5.68	8.67	103.3	94.4	98.3	117.4	0	94	99	120.7	123.1	119.1	56.9	93.8	77.1
TRUE	High	Master Protein	BAL67058.1	2-hydroxyhepta-2,4-diene-1,7-dioate isomerase [Mycobacterium tuberculosis str. Erdman = ATCC 35801]			other molecular function	Pf01557, Pf10370			0	50.764	32	6	27	6	281	29.7	5.63	94.86	6	1.064	1.15	0.925069	0.412672	0.193452	0.0894982	-0.112367	0.594861	87.3	119.3	92.9	100.4	6.29	12.49	12.1	550.6	450	523	545.8	2	573.5	602	594.1	691.7	713.2	249.8	526.1	366.4
TRUE	High	Master Protein	BAL63870.1	oxidoreductase [Mycobacterium tuberculosis str. Erdman = ATCC 35801]	other metabolic processes		other molecular function	Pf00296	45424003; 887030	rutA_1	0	42.613	40	10	24	10	264	28.5	6.52	51.78	10	1.072	1.159	0.925069	0.340073	0.202224	0.100305	-0.112367	0.593924	123.8	0	132.7	143.5	2.81	3.49	9.93	215.2	196.4	187.4	219.8	0	230.1	241.4	261.1	266.1	248.3	138.6	212	191.3
TRUE	High	Master Protein	BAL65071.1	hypothetical protein ERDMAN_1268 [Mycobacterium tuberculosis str. Erdman = ATCC 35801]		other membranes		Pf12077	885824		0	39.932	18	8	15	8	576	64	8.88	50.05	8	1.03	1.113	0.925069	0.673377	0.331133	0.0426443	-0.112367	0.595516	127.3	0	131.1	141.7	2.44	3.22	6.45	266.7	247.5	244.1	291.4	0	306.4	286.8	325.6	330.4	335.6	169.7	263	225.9
TRUE	High	Master Protein	BAL66228.1	lipoyl synthase [Mycobacterium tuberculosis str. Erdman = ATCC 35801]	protein metabolism;other metabolic processes	other cell component	other molecular function	Pf04055, Pf16881	45426194; 887922	lipA	0	27.716	30	6	10	6	311	34.7	8.18	28.6	6	1.069	1.156	0.925069	0.369493	0.230665	0.0962619	-0.112367	0.594815	124	0	132.6	143.4	1.37	5	6.75	169.7	148.6	146.8	178.1	0	179.9	194.2	210.7	200.3	205.1	116.5	157	163.4
TRUE	High	Master Protein	BAL64617.1	preprotein translocase subunit [Mycobacterium tuberculosis str. Erdman = ATCC 35801]	transport	plasma membrane;other membranes;other cell component	transporter activity;other molecular function	Pf00344	45424697; 888559	secY	0	51.693	20	8	28	8	441	47.6	9.5	69.25	8	1.047	1.131	0.925926	0.525159	0.266699	0.0662614	-0.111031	0.600095	125.9	0	131.8	142.3	6.36	9.2	4.49	321.5	251.3	251.5	295	0	303	275.7	354.6	347.4	408.6	170.9	250.4	252.8
TRUE	High	Master Protein	BAL65242.1	hypothetical protein ERDMAN_1439 [Mycobacterium tuberculosis str. Erdman = ATCC 35801]							0	31.013	45	8	15	8	208	23.3	5.59	35.33	8	1.004	1.084	0.925926	0.913067	0.47046	0.00575927	-0.111031	0.600154	129.5	0	130.1	140.4	2.63	9.77	3.47	244.5	215.3	205.7	248.2	0	226.3	251.1	307.7	285.2	317.9	125.8	235.5	202.5
TRUE	High	Master Protein	BAL65803.1	hypothetical protein ERDMAN_2010 [Mycobacterium tuberculosis str. Erdman = ATCC 35801]	other metabolic processes	other cell component	other molecular function	Pf00205, Pf02775, Pf02776	885738	ilvG; ilvG_2	0	89.37	39	12	52	12	547	57.5	5.9	161.64	12	0.972	1.049	0.926784	0.791274	0.551893	-0.0409718	-0.109695	0.602706	82.1	152.1	79.8	86.1	5.99	7.1	5.25	445.8	449	411.4	507.6	2.4	411.1	499.2	541	524.2	516.6	294.7	424.5	360
TRUE	High	Master Protein	BAL64359.1	hypothetical protein ERDMAN_0543 [Mycobacterium tuberculosis str. Erdman = ATCC 35801]				Pf02541			0	56.549	33	9	24	9	340	36.1	6.29	64.55	9	0.96	1.036	0.926784	0.689246	0.597192	-0.0588937	-0.109695	0.601965	133.5	0	128.2	138.3	1.75	3.39	3.46	432.6	384.8	386.7	469.5	0	418.7	435.6	510.8	486.6	518.1	250.8	366.8	353.4
TRUE	High	Master Protein	BAL66365.1	putative ESAT-6 like protein [Mycobacterium tuberculosis str. Erdman = ATCC 35801]		non-structural extracellular		Pf06013	888956	esxO	0	41.408	72	4	8	4	94	9.9	4.93	33.09	4	1.041	1.123	0.926784	0.795801	0.514329	0.0579701	-0.109695	0.611367	126.5	0	131.6	142	19.56	21.98	29.61	55.7	54.9	44.8	40.2	0	68.7	54.2	68.7	68.6	43.1	25.4	36.3	46.1
TRUE	High	Master Protein	BAL64596.1	hypothetical protein ERDMAN_0784 [Mycobacterium tuberculosis str. Erdman = ATCC 35801]	protein metabolism;other metabolic processes		kinase activity;other molecular function	Pf03781	888346	pkn1	0	36.67	29	7	12	7	299	32.7	6.1	32.3	7	0.97	1.047	0.926784	0.764152	0.624677	-0.0439433	-0.109695	0.603411	132.6	0	128.6	138.8	6.54	5.03	9.34	184.2	164.7	188.8	203.1	0	189.5	196	205.5	219.3	192.9	109	170.5	154.6
TRUE	High	Master Protein	BAL65440.1	hypothetical protein ERDMAN_1644 [Mycobacterium tuberculosis str. Erdman = ATCC 35801]		other membranes		Pf20381	45425455; 886539		0	32.415	42	5	10	5	186	19.6	4.77	27.89	5	1.147	1.237	0.926784	0.0773156	0.0809682	0.197865	-0.109695	0.605214	118.2	0	135.6	146.2	6.53	6.46	11.24	152.8	155.5	139.6	171.1	0	186.2	212.1	205.8	228.4	217.2	99.9	179.4	141.2
TRUE	High	Master Protein	BAL63861.1	hypothetical protein ERDMAN_0044 [Mycobacterium tuberculosis str. Erdman = ATCC 35801]			other molecular function	Pf08608, Pf11716	45423995; 887043		0	82.52	64	10	40	10	257	27.5	5.03	133.67	10	1.062	1.145	0.927644	0.432894	0.189925	0.0867838	-0.108357	0.605899	124.7	0	132.5	142.8	7.88	11.24	11.82	383.4	350.6	404.7	452.9	0	451.9	502.9	499.7	534.1	405.2	240.2	464.2	369.5
TRUE	High	Master Protein	BAL68002.1	hypothetical protein ERDMAN_4238 [Mycobacterium tuberculosis str. Erdman = ATCC 35801]	transport			Pf10824	45427869; 886172	espf; espF	0	73.315	96	7	33	7	103	10.6	6.52	102.23	7	0.991	1.069	0.927644	0.997337	0.441868	-0.013043	-0.108357	0.606173	64.5	202.5	64	69	7.01	3.28	2.23	575.7	507.9	445.3	546.5	4.7	546.7	537.8	625.2	643.5	645.5	304.7	500.2	449.6
TRUE	High	Master Protein	BAL66964.1	50S ribosomal protein L19 [Mycobacterium tuberculosis str. Erdman = ATCC 35801]	protein metabolism;other metabolic processes	cytosol;translational apparatus	other molecular function	Pf01245	45426891; 887356	rplS	0	40.277	58	6	37	6	113	13	10.23	95.05	6	0.889	0.959	0.927644	0.221928	0.944891	-0.169745	-0.108357	0.607087	111.8	81.6	99.4	107.2	1.88	2.76	3.35	1238.9	1065.9	1052.7	1248.7	2.4	1085.3	1106	1176.3	1252.4	1318.4	644	984.6	898
TRUE	High	Master Protein	BAL64084.1	TetR family transcriptional regulator [Mycobacterium tuberculosis str. Erdman = ATCC 35801]			nucleic acid binding activity	Pf00440, Pf17932		fadR	0	32.776	25	3	5	3	188	20.7	4.89	22.17	3	0.904	0.974	0.927644	0.221243	0.794085	-0.145605	-0.108357	0.60715	139	0	125.6	135.4	5.96	8.72	8.55	81.9	68.2	62.9	81.8	0	68.8	69.8	83.5	75.4	96	43.7	57.6	63.9
TRUE	High	Master Protein	BAL67862.1	transcriptional regulator [Mycobacterium tuberculosis str. Erdman = ATCC 35801]	other biological processes		nucleic acid binding activity;other molecular function	Pf12625, Pf12833			0	15.001	26	5	5	5	351	37.8	9.1	12.42	5	1.135	1.224	0.927644	0.304575	0.284805	0.182692	-0.108357	0.620287	119.1	0	135.2	145.7	21.6	23.77	13.39	24.3	14.4	22.3	18.3	0	17.7	22.8	34.6	36.2	29.6	11.2	20.8	20.5
TRUE	High	Master Protein	BAL65814.1	glycine dehydrogenase [Mycobacterium tuberculosis str. Erdman = ATCC 35801]	other metabolic processes	cytosol;other cell component	other molecular function	Pf02347	885716	gcvB; gcvP	0	156.56	36	20	57	20	941	99.4	5.62	168.95	20	0.935	1.007	0.928505	0.506602	0.761905	-0.0969617	-0.107018	0.610307	136	0	127.1	136.9	2.19	3.41	2.98	1027	942.9	952.8	1117.6	0	1016.7	1062.3	1182.2	1135.1	1107	593.9	931	846
TRUE	High	Master Protein	BAL66901.1	multifunctional uroporphyrinogen IIImethylase/precorrin-2 oxidase/ferrochelatase [Mycobacterium tuberculosis str. Erdman = ATCC 35801]	other metabolic processes		other molecular function	Pf00590, Pf13241	45426834; 887481	cobA; cysG	0	56.585	36	9	18	9	405	41.9	6.81	59.45	9	0.931	1.002	0.928505	0.409638	0.880394	-0.103147	-0.107018	0.611134	136.4	0	126.9	136.7	6.4	4.24	2.06	180.3	184.5	179.2	205.6	0	183.3	201	202.2	227.8	208.7	113	174.9	152.1
TRUE	High	Master Protein	BAL67420.1	hypothetical protein ERDMAN_3646 [Mycobacterium tuberculosis str. Erdman = ATCC 35801]			other molecular function	Pf00202		tpa	0	43.518	30	10	23	10	438	47.7	5.72	56.02	10	0.881	0.949	0.928505	0.123538	0.75186	-0.182786	-0.107018	0.613959	70	201.9	61.7	66.4	13.22	14.12	8.96	276.8	278.1	207.8	322.2	2.3	294.4	226.9	272.9	323.8	270.8	183.2	236.4	230.9
TRUE	High	Master Protein	BAL67434.1	methyltransferase [Mycobacterium tuberculosis str. Erdman = ATCC 35801]	other metabolic processes		other molecular function	Pf08241		bioC	0	32.128	36	6	14	6	236	25.8	6.35	45.53	6	1.018	1.097	0.928505	0.749513	0.398109	0.0257376	-0.107018	0.610432	128.4	0	130.7	140.8	0.97	3.87	9.12	190.4	168.5	171.2	203.2	0	198.1	205.1	219.9	233.2	211.8	119.3	168.9	151
TRUE	High	Master Protein	BAL64272.1	thiamine-phosphate pyrophosphorylase [Mycobacterium tuberculosis str. Erdman = ATCC 35801]	other metabolic processes	other cell component	other molecular function	Pf02581	886391	thiE	0	23.548	38	6	11	6	222	23.3	6.23	31.42	6	0.967	1.041	0.928505	0.713751	0.671286	-0.0484122	-0.107018	0.613983	133	0	128.6	138.4	1.63	3.67	8.07	267	241.1	238.8	288.1	0	288.5	273.4	298.2	308.5	303.8	160.7	250.3	219.2
TRUE	High	Master Protein	BAL64853.1	glucose-6-phosphate isomerase [Mycobacterium tuberculosis str. Erdman = ATCC 35801]	other metabolic processes	cytosol;other cell component	other molecular function	Pf00342	45424915; 885533	pgi	0	181.723	52	19	71	19	553	59.9	5.74	228.35	19	1.03	1.109	0.929368	0.67195	0.302579	0.0426443	-0.105678	0.615521	85.6	131.2	88.2	94.9	2.35	0.81	8.76	1080.7	941.9	996.4	1111.7	4.5	1118.6	1164.1	1252.4	1290.4	1314.3	666.3	996.8	924.5
TRUE	High	Master Protein	BAL64857.1	ATP-dependent DNA helicase [Mycobacterium tuberculosis str. Erdman = ATCC 35801]	cell organization and biogenesis;DNA metabolism;other metabolic processes;stress response	other cell component	nucleic acid binding activity;other molecular function	Pf00580, Pf13361		uvrD1	0	126.593	41	23	38	23	771	85	5.54	122.99	23	0.902	0.97	0.929368	0.257809	0.987819	-0.148801	-0.105678	0.617745	81.6	165.7	73.6	79.1	3	2.54	2.35	457.8	390.9	410.4	451	2.5	409.7	425.4	464.2	495.5	500.4	238.3	371.5	341.1
TRUE	High	Master Protein	BAL67128.1	acyl-CoA dehydrogenase [Mycobacterium tuberculosis str. Erdman = ATCC 35801]			other molecular function	Pf00441, Pf02770, Pf02771	887617	fadE22	0	106.305	34	17	31	16	721	76.7	5.53	91.76	17	0.941	1.013	0.929368	0.558813	0.712288	-0.0877334	-0.105678	0.614631	87.3	142	82.2	88.5	2.83	5.04	1.15	572.1	502.7	478.5	579.6	2.5	494.9	540.5	623.8	582.9	640.9	325.5	482.9	452
TRUE	High	Master Protein	BAL64257.1	acyl-CoA dehydrogenase [Mycobacterium tuberculosis str. Erdman = ATCC 35801]			other molecular function	Pf00441, Pf02770, Pf02771		fadE7	0	93.644	40	12	36	12	396	42.4	6.68	115.49	12	1.06	1.141	0.929368	0.437533	0.21016	0.0840643	-0.105678	0.616655	124.9	0	132.5	142.6	1.56	5.02	1.92	539.9	478.9	480.2	548.8	0	542.2	587	671.1	614.1	688.1	350.3	521.6	487.9
TRUE	High	Master Protein	BAL65906.1	hypothetical protein ERDMAN_2113 [Mycobacterium tuberculosis str. Erdman = ATCC 35801]				Pf10604			0	89.822	62	9	68	9	130	14.2	9.98	248.11	9	0.988	1.063	0.929368	0.965509	0.476999	-0.0174171	-0.105678	0.617978	131.1	0	129.5	139.3	4.05	5.17	2.1	694.1	558.1	584.9	666.8	0	709.5	694.9	687.7	743.2	738.2	383.6	578.5	534.3
TRUE	High	Master Protein	BAL65886.1	competence damage-inducible protein A [Mycobacterium tuberculosis str. Erdman = ATCC 35801]				Pf00994, Pf02464		cinA	0	50.082	36	13	23	13	428	45.3	5.81	52.02	13	0.98	1.055	0.929368	0.861206	0.489327	-0.0291463	-0.105678	0.617109	131.8	0	129.2	139	3.07	5.66	4.76	366.5	342.9	331.3	404.7	0	368.2	382.3	434	424.1	458.3	248.2	369.5	302.7
TRUE	High	Master Protein	BAL65367.1	lipoprotein [Mycobacterium tuberculosis str. Erdman = ATCC 35801]	transport;other biological processes	non-structural extracellular;plasma membrane;other membranes;cytosol;other cell component	other molecular function	Pf07161	886700	lprG	0	122.201	45	7	79	7	236	24.5	7.99	200.73	7	0.937	1.007	0.930233	0.521148	0.762733	-0.093879	-0.104337	0.620677	81.8	159.1	76.6	82.4	2.49	2.64	7.62	1088.5	955.3	1008.3	1185.3	5.9	1058.5	1088	1115	1196.9	1225.9	624.6	886.4	867.2
TRUE	High	Master Protein	BAL67604.1	alpha,alpha-trehalose-phosphate synthase [Mycobacterium tuberculosis str. Erdman = ATCC 35801]	other metabolic processes		other molecular function	Pf00982		otsA	0	102.765	52	20	45	20	478	53.6	7.53	132.11	20	0.958	1.03	0.930233	0.662188	0.646226	-0.0619024	-0.104337	0.620583	133.9	0	128.2	137.9	1.1	2.75	6.78	480.9	427.8	435.7	514.2	0	472.3	480.4	535.5	545.6	584.2	282.6	384.3	416.7
TRUE	High	Master Protein	BAL65368.1	riboflavin synthase subunit alpha [Mycobacterium tuberculosis str. Erdman = ATCC 35801]	other metabolic processes		other molecular function	Pf00677	45425390; 886690	ribC; ribE	0	46.03	50	8	14	8	201	21.3	5.15	46.6	8	0.88	0.946	0.930233	0.127709	0.722537	-0.184425	-0.104337	0.623094	141.5	0	124.6	133.9	3.55	2.64	6.5	153.8	126.4	138.8	159.6	0	133.2	140.5	154	160.5	158.7	84.4	116.3	121.9
TRUE	High	Master Protein	BAL64414.1	hypothetical protein ERDMAN_0598 [Mycobacterium tuberculosis str. Erdman = ATCC 35801]			other molecular function	Pf00903	45424510; 887509		0	30.737	47	4	7	4	128	14.3	5.49	31.58	4	1.017	1.092	0.930233	0.956293	0.582353	0.0243197	-0.104337	0.622768	128.7	0	130.8	140.5	12.83	14.71	25.07	87.3	62	68.2	67.6	0	80.5	74.9	81.8	91.3	106.4	34	68.6	65.8
TRUE	High	Master Protein	BAL66396.1	hypothetical protein ERDMAN_2607 [Mycobacterium tuberculosis str. Erdman = ATCC 35801]	RNA metabolism OR transcription;other metabolic processes	other cell component	other molecular function	Pf04452, Pf20260	885926	rsmE	0	16.617	26	4	6	4	262	27.6	8.21	15.13	4	0.977	1.05	0.930233	0.710584	0.823092	-0.0335695	-0.104337	0.626229	132.2	0	129.1	138.7	9.9	14.81	30.07	58.2	60.1	57.4	57.4	0	59	66.3	67.7	70.6	53	43	51.9	53
TRUE	High	Master Protein	BAL66405.1	polyketide synthase [Mycobacterium tuberculosis str. Erdman = ATCC 35801]	other metabolic processes		other molecular function	Pf00550, Pf00698, Pf08659	885850	eryA_1; mbtD	0	12.626	6	6	7	6	1004	105.5	5.63	12.17	6	0.927	0.996	0.930233	0.373768	0.843629	-0.109359	-0.104337	0.63511	136.8	0	126.9	136.3	10.42	17.28	10.79	31	25.4	21.4	28.5	0	27.9	25.2	41	34.2	29	13.8	22.8	21.7
TRUE	High	Master Protein	BAL63982.1	transmembrane protein [Mycobacterium tuberculosis str. Erdman = ATCC 35801]	transport	other membranes	transporter activity	Pf00654	45424109; 886856	clcA	0	8.646	4	2	3	2	492	50.8	8	9.47	2	1.18	1.269	0.930233	0.181999	0.20936	0.238787	-0.104337	0.638984	116	0	136.9	147.2	16.08	12.44	11.89	16.3	19.2	14.4	16.8	0	18.8	19	22.6	20.1	28.4	12.1	16.9	17.2
TRUE	High	Master Protein	BAL63843.1	hypothetical protein ERDMAN_0025 [Mycobacterium tuberculosis str. Erdman = ATCC 35801]				Pf00498, Pf12401		TB39.8	0	281.48	68	21	135	21	521	56.1	5.05	514.01	21	0.994	1.067	0.931099	0.982616	0.45722	-0.00868224	-0.102994	0.625443	130.7	0	129.9	139.5	1.48	5.91	5.57	1573.6	1404.3	1436	1696.6	0	1604.5	1798.3	1755.6	1884	1694.5	970.4	1569.4	1322.1
TRUE	High	Master Protein	BAL65347.1	bifunctional phosphopantothenoylcysteinedecarboxylase/ phosphopantothenate synthase [Mycobacterium tuberculosis str. Erdman = ATCC 35801]	other metabolic processes	other cell component	other molecular function	Pf02441, Pf04127	886749	coaBC; dfp	0	65.936	32	12	27	12	418	43.6	7.17	82.05	12	1.077	1.156	0.931099	0.350135	0.165031	0.107018	-0.102994	0.627222	65	189.9	70	75.1	6.11	3.92	8.31	289.8	259.4	294.6	320.2	2.4	319.8	337.8	349	384.4	383	204.1	296.8	258.9
TRUE	High	Master Protein	BAL63880.1	single-strand DNA-binding protein [Mycobacterium tuberculosis str. Erdman = ATCC 35801]	other metabolic processes;stress response;other biological processes	other cell component	nucleic acid binding activity	Pf00436	887013	ssb	0	64.693	74	7	47	7	164	17.3	5.21	149.11	7	0.893	0.959	0.931099	0.211404	0.946115	-0.163268	-0.102994	0.624429	140.3	0	125.2	134.5	1.02	2.94	17.44	501.9	435.1	435.2	521.7	0	449.7	438	506.8	507	531.3	269.4	406.9	500.5
TRUE	High	Master Protein	BAL64266.1	phosphate acetyltransferase [Mycobacterium tuberculosis str. Erdman = ATCC 35801]	other metabolic processes	other cell component	other molecular function	Pf01515, Pf07085, Pf13500	886401	pta	0	53.011	26	15	21	15	690	72.9	5.4	50.81	15	0.939	1.009	0.931099	0.505047	0.731984	-0.0908029	-0.102994	0.623938	80.2	163.4	75.4	81	3.11	2.08	6.67	347.9	308.5	327.3	384.6	2	345	355.6	383.4	392.8	406.4	192.8	320.8	294.5
TRUE	High	Master Protein	BAL66827.1	alanine rich oxidoreductase [Mycobacterium tuberculosis str. Erdman = ATCC 35801]			other molecular function	Pf03060	45426770; 888488		0	30.953	20	4	7	4	344	35.4	4.91	29.37	4	1.055	1.134	0.931099	0.645853	0.411492	0.077243	-0.102994	0.62364	29.5	305.8	31.2	33.5	11.53	7.79	6.68	65.4	49.3	65.9	72.1	1.9	70.4	74.8	87.8	82.2	94.2	38.2	72.7	56.5
TRUE	High	Master Protein	BAL67508.1	RNA polymerase sigma factor [Mycobacterium tuberculosis str. Erdman = ATCC 35801]	RNA metabolism OR transcription;other metabolic processes;other biological processes		nucleic acid binding activity;other molecular function	Pf04542, Pf08281		sigD	0	19.707	37	4	7	4	166	18.1	7.39	20.41	4	1.088	1.169	0.931099	0.268845	0.196767	0.121679	-0.102994	0.624576	47.4	245.5	51.6	55.5	3.03	7.29	10.62	154.3	132.4	143.7	164.3	2.2	171.8	168.8	193.5	184.7	199.3	114.9	172.9	141.1
TRUE	High	Master Protein	BAL65300.1	putative deoxyribonucleotide triphosphatepyrophosphatase [Mycobacterium tuberculosis str. Erdman = ATCC 35801]	other metabolic processes		other molecular function	Pf01725		rdgB	0	17.639	30	3	6	3	201	20.7	5.26	22.83	3	0.911	0.978	0.931099	0.326306	0.755931	-0.134477	-0.102994	0.662964	138.5	0	126.1	135.4	18.94	19.97	28.27	15.8	11.3	8.8	12.9	0	10.1	12.5	17.2	12.9	12.9	9.6	17.1	11
TRUE	High	Master Protein	BAL66702.1	prophage protein [Mycobacterium tuberculosis str. Erdman = ATCC 35801]							0	17.639	28	3	8	3	121	13.4	5.8	20.25	3	0.964	1.035	0.931099	0.646227	0.775882	-0.0528949	-0.102994	0.627459	29.7	310.8	28.7	30.8	5.75	12.05	13.61	102.4	100.1	92.2	118.6	3.1	103.5	109.3	140.6	122.7	148.2	54.7	94.4	109.1
TRUE	High	Master Protein	BAL64161.1	hypothetical protein ERDMAN_0344 [Mycobacterium tuberculosis str. Erdman = ATCC 35801]				Pf13577			0	11.667	27	3	6	3	158	17.8	5.34	14.48	3	1.063	1.142	0.931099	0.625163	0.459961	0.0881416	-0.102994	0.640726	124.8	0	132.7	142.5	3.66	11.17	9.55	45.6	36.6	39	46	0	44	49.9	52.3	59.1	59.5	22	40.4	39.1
TRUE	High	Master Protein	BAL66810.1	hypothetical protein ERDMAN_3030 [Mycobacterium tuberculosis str. Erdman = ATCC 35801]			other molecular function	Pf01738	45426753; 887714		0	10.846	20	4	4	4	245	26.1	5.31	8.85	4	1.115	1.197	0.931099	0.372222	0.304741	0.157044	-0.102994	0.641744	120.8	0	134.6	144.6	8.33	5.93	4.13	41	30.2	34.7	36.8	0	39.6	44.5	44.3	52.2	51.4	23.9	37.9	32.4
TRUE	High	Master Protein	BAL66650.1	pyridoxine biosynthesis protein [Mycobacterium tuberculosis str. Erdman = ATCC 35801]	other metabolic processes		other molecular function	Pf01680	45426609; 888592	pdxS; snzp; snzP	0	189.468	66	14	92	14	299	31.3	5.39	284.84	14	0.963	1.034	0.931966	0.740518	0.617018	-0.0543923	-0.10165	0.628281	114	58.3	109.8	117.9	4.96	4.48	6.28	1626.4	1279.4	1431.7	1609.2	2.2	1553.5	1647.4	1676.5	1799.8	1768.4	822.1	1389.7	1185.8
TRUE	High	Master Protein	BAL63995.1	acyl-CoA dehydrogenase [Mycobacterium tuberculosis str. Erdman = ATCC 35801]			other molecular function	Pf00441, Pf02770, Pf02771		fadE2	0	110.875	53	17	42	17	407	44.8	6.89	137.56	17	0.951	1.021	0.931966	0.645088	0.679022	-0.0724828	-0.10165	0.629561	79.6	163.5	75.7	81.2	0.48	4.58	5.2	570.5	505.6	506	595.8	3.2	594.9	571.5	605.6	629.8	607.8	334.5	484.8	432.9
TRUE	High	Master Protein	BAL66768.1	tRNA delta(2)-isopentenylpyrophosphatetransferase [Mycobacterium tuberculosis str. Erdman = ATCC 35801]	RNA metabolism OR transcription;other metabolic processes		other molecular function	Pf01715	45426714; 887242	miaA	0	29.614	33	9	13	9	314	34.4	9.94	34.51	9	0.935	1.004	0.931966	0.40458	0.963649	-0.0969617	-0.10165	0.628499	136.1	0	127.3	136.6	8.48	9.97	18.31	80.1	68.6	81.4	79.7	0	80.3	84.4	73.4	82.6	91	38.5	49.5	61.5
TRUE	High	Master Protein	BAL65542.1	dithiobiotin synthetase [Mycobacterium tuberculosis str. Erdman = ATCC 35801]	other metabolic processes	other cell component	other molecular function	Pf13500		bioD	0	28.329	51	7	9	7	226	22.4	5.33	24.27	7	0.991	1.063	0.931966	0.815429	0.778528	-0.013043	-0.10165	0.638656	131	0	129.8	139.2	12.64	13.14	15.04	61.2	39.9	47.2	52.1	0	54.1	55.1	44.9	57.8	62	24.3	46.7	36.4
TRUE	High	Master Protein	BAL67283.1	NADH pyrophosphatase [Mycobacterium tuberculosis str. Erdman = ATCC 35801]	other metabolic processes	cytosol	other molecular function	Pf00293, Pf09296, Pf09297	887860	nudC	0	6.398	11	2	2	2	313	33.8	5.11	3.75	2	1.246	1.338	0.931966	0.074868	0.114091	0.317304	-0.10165	0.647112	111.6	0	139.1	149.3	12.8	12.37	18.31	12.4	12	13.9	17.2	0	21.4	16.3	23.7	20.4	22.4	9.8	16.3	13.1
TRUE	High	Master Protein	BAL66124.1	ATPase [Mycobacterium tuberculosis str. Erdman = ATCC 35801]	protein metabolism;other metabolic processes;stress response;other biological processes	other cell component	other molecular function	Pf00004, Pf16450, Pf17758	887297	arc; mpa	0	213.069	61	30	100	30	609	67.4	5.01	299.63	30	0.965	1.034	0.932836	0.756438	0.615611	-0.0513992	-0.100305	0.636117	87.4	137.9	84.3	90.4	2.55	2.57	2.46	1776.7	1582.2	1618.9	1966.3	7.8	1745.9	1873.2	1964.1	2064.2	2159.3	1027.7	1611.1	1426.3
TRUE	High	Master Protein	BAL64516.1	(3R)-hydroxyacyl-ACP dehydratase subunit [Mycobacterium tuberculosis str. Erdman = ATCC 35801]			other molecular function	Pf13452	45424594; 888032	hadA	0	129.223	88	10	126	10	158	17.5	4.63	564.51	10	0.892	0.956	0.932836	0.233615	0.927129	-0.164884	-0.100305	0.634352	140.5	0	125.3	134.3	3.17	3.82	3.95	1080.3	921.6	975.1	1181.3	0	991.7	1059	1089.7	1074	1198.3	571.6	865.7	806.5
TRUE	High	Master Protein	BAL64022.1	transmembrane protein [Mycobacterium tuberculosis str. Erdman = ATCC 35801]		other membranes;other cell component		Pf12051	886792	Mb0186c	0	117.73	38	10	47	10	452	47.6	9.55	154.42	10	0.944	1.012	0.932836	0.551089	0.736683	-0.0831412	-0.100305	0.633707	135.3	0	127.7	136.9	1.22	1.72	3.7	520.5	460.5	468	534.9	0	495.9	505.9	565.6	571.8	594.8	298.5	446.5	428.6
TRUE	High	Master Protein	BAL64847.1	oxidoreductase [Mycobacterium tuberculosis str. Erdman = ATCC 35801]			other molecular function	Pf00296	45424906; 885412	rutA_1	0	97.985	84	15	39	15	288	31.8	5.99	112.52	15	0.944	1.013	0.932836	0.570363	0.722222	-0.0831412	-0.100305	0.633744	79.4	165.2	75	80.4	4.76	4.28	4.11	385.9	317.2	336.4	362	2.1	352.9	364.6	399.4	399.4	452.1	213.3	318.9	313.8
TRUE	High	Master Protein	BAL66884.1	enoyl-CoA hydratase [Mycobacterium tuberculosis str. Erdman = ATCC 35801]			other molecular function	Pf00378	888519	echA16	0	69.729	41	8	33	8	249	26.6	6.23	97.73	8	1.109	1.189	0.932836	0.204262	0.0914595	0.149259	-0.100305	0.634534	121.3	0	134.5	144.2	3.53	4.73	4.13	350.2	314.4	320.2	396.6	0	401.7	402	456.5	449.9	472.5	259	384.4	331
TRUE	High	Master Protein	BAL63973.1	epoxide hydrolase [Mycobacterium tuberculosis str. Erdman = ATCC 35801]			other molecular function	Pf00561	886871	ephF	0	64.05	58	12	36	12	300	33.8	6.3	92.23	12	0.821	0.88	0.932836	0.0274934	0.488747	-0.284546	-0.100305	0.633334	148.1	0	121.6	130.3	5.21	1.14	5.93	521.6	503	510.7	613.1	0	475.4	487.3	549.5	550.6	554.3	280.1	432.4	357.8
TRUE	High	Master Protein	BAL67411.1	succinate dehydrogenase iron-sulfur subunit [Mycobacterium tuberculosis str. Erdman = ATCC 35801]	other metabolic processes		other molecular function	Pf13085, Pf13183	45427319; 887562	sdhB	0	45.791	33	9	22	9	263	29.3	7.47	57.95	9	1.029	1.102	0.932836	0.6754	0.314774	0.041243	-0.100305	0.635084	127.8	0	131.4	140.8	2.61	4.34	5.43	546.6	510.2	505.5	596.5	0	542.2	618.7	679.1	680.3	670.7	360.1	536.3	491.3
TRUE	High	Master Protein	BAL67168.1	pemK family protein [Mycobacterium tuberculosis str. Erdman = ATCC 35801]							0.004	3.569	37	2	3	2	65	7.3	6.52	3.77	2	0.889	0.952	0.933707	0.196635	0.638411	-0.169745	-0.0989585	0.65422	140.8	0	125.2	134.1	6.6	6.84	11.24	49.5	50.5	46.7	58.2	0	49.6	48.8	54	57.3	64.4	26.8	44.1	34.3
TRUE	High	Master Protein	BAL67075.1	aspartyl/glutamyl-tRNA amidotransferase subunitB [Mycobacterium tuberculosis str. Erdman = ATCC 35801]	protein metabolism;RNA metabolism OR transcription;other metabolic processes		other molecular function	Pf02637, Pf02934	888919	gatB	0	231.568	60	23	106	23	509	54.6	5.2	347.39	23	0.995	1.065	0.933707	0.973528	0.467021	-0.00723157	-0.0989585	0.64072	130.7	0	130	139.2	3.02	2.15	2.51	1173.2	1082.7	1019.8	1246.5	0	1235.2	1225.2	1324	1368.9	1391.5	723.7	1074.6	1001.2
TRUE	High	Master Protein	BAL67002.1	acyl-CoA synthetase [Mycobacterium tuberculosis str. Erdman = ATCC 35801]	other metabolic processes		other molecular function	Pf00501		fadD28	0	177.277	45	18	92	15	555	59.9	5.24	282.91	18	0.914	0.979	0.933707	0.363311	0.927278	-0.129734	-0.0989585	0.639607	77.7	175.1	71.1	76.1	1.61	0.79	4.02	1038.2	888.8	927.3	1095.7	6.4	956.7	987.4	1089.1	1114.6	1117.4	572.4	884.9	747.3
TRUE	High	Master Protein	BAL67046.1	D-alanyl-alanine synthetase A [Mycobacterium tuberculosis str. Erdman = ATCC 35801]	cell organization and biogenesis;other metabolic processes;other biological processes	other cell component	other molecular function	Pf01820, Pf07478		ddl; ddlA	0	53.91	44	14	24	14	373	39.7	5.5	67.36	14	0.969	1.038	0.933707	0.750482	0.69782	-0.0454314	-0.0989585	0.638552	133	0	128.9	138.1	8.63	9.78	7.45	190.4	204.8	182.5	227.5	0	205.3	217.3	242.9	226	211.5	142.2	207.7	153.8
TRUE	High	Master Protein	BAL64083.1	lipoprotein [Mycobacterium tuberculosis str. Erdman = ATCC 35801]	cell organization and biogenesis;other metabolic processes	plasma membrane;other membranes	other molecular function	Pf00933	886693	lpqI	0	50.09	39	10	17	10	388	39.5	5.71	54.63	10	0.961	1.029	0.933707	0.624323	0.807345	-0.0573917	-0.0989585	0.640026	133.8	0	128.5	137.6	2.83	9.63	7.58	119	98.1	105	120.4	0	126.6	106	110.2	134.8	139.1	64.8	109.7	93.1
TRUE	High	Master Protein	BAL65465.1	hypothetical protein ERDMAN_1669 [Mycobacterium tuberculosis str. Erdman = ATCC 35801]			other molecular function	Pf07311	3205040; 45425479		0	42.47	70	3	18	3	70	7.6	6.25	73.37	3	1.075	1.151	0.933707	0.364503	0.19519	0.104337	-0.0989585	0.63872	57.1	215.6	61.4	65.8	2.74	8.16	6.64	448.2	402.7	423.6	473.8	4.7	464.5	526.9	584.8	621.6	562.1	251.6	448	427.4
TRUE	High	Master Protein	BAL67680.1	acyl-CoA dehydrogenase [Mycobacterium tuberculosis str. Erdman = ATCC 35801]			other molecular function	Pf00441, Pf02771		fadE32	0	22.003	20	5	9	5	317	33.2	6.28	21.94	5	0.901	0.965	0.933707	0.213874	0.787081	-0.150401	-0.0989585	0.639681	139.6	0	125.8	134.7	7.46	9.08	4.72	96.6	76.2	82.3	84.9	0	82.4	84	93.8	89.4	109.8	42.3	73.8	68.7
TRUE	High	Master Protein	BAL67093.1	hypothetical protein ERDMAN_3316 [Mycobacterium tuberculosis str. Erdman = ATCC 35801]			other molecular function	Pf08241			0	19.53	20	4	7	4	248	27.3	5.08	22.76	4	1.042	1.116	0.933707	0.61996	0.386679	0.0593553	-0.0989585	0.638346	126.7	0	132	141.3	9.39	3.5	2.1	121.7	107	112.4	153.6	0	130.6	137.8	148	140.4	155.3	74.7	120.7	108.9
TRUE	High	Master Protein	BAL65229.1	hypothetical protein ERDMAN_1426 [Mycobacterium tuberculosis str. Erdman = ATCC 35801]	other metabolic processes		other molecular function	Pf00149	45425249	sbcD	0	12.226	16	4	7	4	383	41.2	5.2	17.89	4	1.074	1.15	0.933707	0.599059	0.450823	0.102994	-0.0989585	0.65714	124.1	0	133.2	142.7	22.1	7.58	10.22	27.2	30	36.4	48	0	40.6	44.6	49.4	40.5	47.2	23.9	36.7	36.1
TRUE	High	Master Protein	BAL66633.1	fatty-acid-CoA ligase [Mycobacterium tuberculosis str. Erdman = ATCC 35801]	other metabolic processes	other cell component	other molecular function	Pf00501, Pf00550, Pf07993	888574	car; fadD9	0	147.09	34	30	52	29	1168	127.2	5.27	162.16	30	1.062	1.136	0.934579	0.446191	0.22277	0.0867838	-0.0976108	0.641564	69.3	178.3	73.6	78.8	2.66	2.99	3.36	984.4	863.3	918	1020	6.9	1036.2	1100.9	1237.1	1210.3	1193.3	646.4	953	865.8
TRUE	High	Master Protein	BAL67313.1	hypothetical protein ERDMAN_3539 [Mycobacterium tuberculosis str. Erdman = ATCC 35801]	protein metabolism;other metabolic processes;stress response		nucleic acid binding activity;other molecular function	Pf02586	45427220; 888220	yedK	0	34.388	46	8	13	8	252	27.6	5.71	35.97	8	0.899	0.962	0.934579	0.219681	0.722102	-0.153607	-0.0976108	0.648621	139.8	0	125.7	134.5	5.04	11.4	11.36	63.9	57.9	52.2	67.9	0	60.5	58.7	59.5	68.5	67.4	42.8	53.6	45
TRUE	High	Master Protein	BAL64238.1	orotate phosphoribosyltransferase [Mycobacterium tuberculosis str. Erdman = ATCC 35801]	other metabolic processes		other molecular function	Pf00156	45424348; 886443	pyrE	0	27.145	46	5	12	5	179	18.9	6.29	32.42	5	0.927	0.992	0.934579	0.353984	0.974646	-0.109359	-0.0976108	0.64177	137	0	127	136	5.49	5.22	4.86	160.4	157.3	145.1	184	0	158.1	165.9	167.3	190.1	181.2	101.6	137.1	130.5
TRUE	High	Master Protein	BAL64458.1	integral membrane protein [Mycobacterium tuberculosis str. Erdman = ATCC 35801]	other metabolic processes	plasma membrane;other membranes	kinase activity	Pf03706	887753		0	7.838	3	2	2	2	795	84	9.51	4.77	2	1.044	1.117	0.934579	0.807271	0.590855	0.0621217	-0.0976108	0.655862	126.6	0	132.1	141.3	15.63	14.45	18.1	27.9	20	20.5	32.7	0	26.7	23.9	38	29.5	31.3	18.8	20.2	15.1
TRUE	High	Master Protein	BAL64518.1	(3R)-hydroxyacyl-ACP dehydratase subunit [Mycobacterium tuberculosis str. Erdman = ATCC 35801]	other metabolic processes		other molecular function	Pf13452	45424596; 888019	hadC	0	77.338	51	6	46	6	166	18.9	5.4	137.89	6	0.823	0.88	0.935454	0.0362866	0.470956	-0.281036	-0.0962619	0.646292	103.1	121.3	84.8	90.7	3.22	7.27	7.39	879.2	741.8	809.8	904.2	2.8	800.8	789.6	764	852.2	830.8	387	626.4	594.7
TRUE	High	Master Protein	BAL64352.1	putative two component sensor histidine kinase [Mycobacterium tuberculosis str. Erdman = ATCC 35801]	protein metabolism;other metabolic processes;signal transduction	plasma membrane;other membranes	kinase activity;other molecular function	Pf00512, Pf02518	45424451; 887185	senX; senX3	0	71.539	38	13	22	13	410	44.8	6.48	64.28	13	0.935	0.999	0.935454	0.433153	0.947412	-0.0969617	-0.0962619	0.648972	65.9	206.8	61.6	65.8	7.78	5.6	1.83	236.7	248.4	220.9	276.5	2.2	220.6	261.4	277.9	276.2	301.1	139.2	218.7	204.2
TRUE	High	Master Protein	BAL66215.1	hypothetical protein ERDMAN_2423 [Mycobacterium tuberculosis str. Erdman = ATCC 35801]	other metabolic processes		kinase activity	Pf02595	45426181		0	14.761	21	3	4	3	358	35.6	5.36	15.05	3	0.897	0.959	0.935454	0.245193	0.648514	-0.15682	-0.0962619	0.681204	140	0	125.7	134.3	14.53	13.15	9.25	14.8	17.3	13.6	15.6	0	12.7	16.5	17.1	14.1	17.3	6.8	11.1	11.9
TRUE	High	Master Protein	BAL64153.1	hypothetical protein ERDMAN_0336 [Mycobacterium tuberculosis str. Erdman = ATCC 35801]	RNA metabolism OR transcription;other metabolic processes;other biological processes		other molecular function	Pf01850		vapC; vapC2	0	13.885	41	5	5	5	143	16	5.55	8.65	5	1.018	1.089	0.935454	0.98646	0.674589	0.0257376	-0.0962619	0.664643	128.7	0	131.1	140.2	21.21	17.78	8.88	59.3	40	35.4	39.4	0	49	44.5	50.5	48.7	71.8	22.4	37.5	37.2
TRUE	High	Master Protein	BAL64167.1	muconolactone isomerase [Mycobacterium tuberculosis str. Erdman = ATCC 35801]			other molecular function	Pf02426	886560	catC	0	8.955	23	3	4	3	204	22.3	5.67	11.79	3	1.014	1.083	0.935454	0.937218	0.759438	0.0200577	-0.0962619	0.670257	129.2	0	130.9	139.9	19.59	14.01	23.92	12.9	16.8	16.8	14.9	0	17.2	20	19.9	19.1	16.3	7.8	16.7	13.8
TRUE	High	Master Protein	BAL63987.1	short-chain type dehydrogenase/reductase [Mycobacterium tuberculosis str. Erdman = ATCC 35801]	protein metabolism;other metabolic processes		other molecular function	Pf00106	45424114; 886845		0	253.449	77	14	183	14	286	29.8	5.45	565.9	14	1.039	1.11	0.93633	0.603313	0.299321	0.0551957	-0.0949116	0.652837	81.9	142.3	85	90.8	1	2.23	1.76	3298.9	2900.7	2944.5	3516.5	15.7	3478.6	3602	3930.6	4053	3875.9	1966.7	3128.3	2842.9
TRUE	High	Master Protein	BAL67012.1	oxidoreductase [Mycobacterium tuberculosis str. Erdman = ATCC 35801]			other molecular function	Pf00296			0	173.849	76	21	90	21	381	41.3	9.07	293.7	21	0.91	0.972	0.93633	0.336736	0.971158	-0.136062	-0.0949116	0.652689	115.4	67.3	105.1	112.2	3.13	6.24	2.37	1398.9	1161.3	1262.8	1426.5	2.2	1407.5	1315.9	1351.7	1496.7	1377	747.3	1164.6	1005.2
TRUE	High	Master Protein	BAL67359.1	hypothetical protein ERDMAN_3585 [Mycobacterium tuberculosis str. Erdman = ATCC 35801]				Pf07371	45427263; 888709	IrpA	0	77.223	84	8	128	8	93	9.7	7.52	329.93	8	1.026	1.095	0.93633	0.707344	0.346923	0.0370307	-0.0949116	0.652641	110.2	56.2	113	120.7	2.76	5.31	3.38	1649.1	1406.7	1520.9	1728	2.3	1776.1	1778.4	1845.8	1973	2024.8	896.2	1542.9	1437.6
TRUE	High	Master Protein	BAL67032.1	hypothetical protein ERDMAN_3253 [Mycobacterium tuberculosis str. Erdman = ATCC 35801]	protein metabolism;other metabolic processes	other membranes;other cell component	kinase activity	Pf13462	888481	pknE_2	0	65.303	52	13	43	12	255	26.8	6	109.14	13	0.997	1.065	0.93633	0.956326	0.467418	-0.00433459	-0.0949116	0.65059	102.4	86.6	102	109	1.42	2.6	7.83	1014.8	875	869.6	1038.7	2.3	1040.9	1026.7	1094.1	1176.1	1140.4	596.1	850.9	852.3
TRUE	High	Master Protein	BAL66221.1	glycine cleavage system aminomethyltransferase [Mycobacterium tuberculosis str. Erdman = ATCC 35801]	other metabolic processes	cytosol	other molecular function	Pf01571, Pf08669	45426187; 887233	gcvT	0	62.528	28	6	23	6	367	38.3	5.39	76.67	6	0.917	0.979	0.93633	0.376476	0.90731	-0.125006	-0.0949116	0.654695	138.2	0	126.6	135.2	1.82	4.11	2.72	566.4	484.9	493.3	599.7	0	559.6	536.6	587.4	636	585.9	302.2	471.5	418.5
TRUE	High	Master Protein	BAL67539.1	hypothetical protein ERDMAN_3766 [Mycobacterium tuberculosis str. Erdman = ATCC 35801]			other molecular function		45427428; 887561		0	42.517	56	9	21	9	280	29.2	10.23	58.55	9	0.952	1.017	0.93633	0.61829	0.710396	-0.0709665	-0.0949116	0.650748	134.8	0	128.2	137	2.95	4.37	4.53	499.4	418.8	449.3	531.8	0	472	518	520	578.4	528.5	291.4	457.4	372.2
TRUE	High	Master Protein	BAL67056.1	hypothetical protein ERDMAN_3277 [Mycobacterium tuberculosis str. Erdman = ATCC 35801]			other molecular function	Pf01243	45426980; 887792		0	29.396	37	4	9	4	163	18.2	6.55	36.98	4	0.982	1.049	0.93633	0.862579	0.659593	-0.0262051	-0.0949116	0.652224	131.9	0	129.6	138.4	7.61	3.98	5.4	171.4	148.7	157.9	207.8	0	169.4	181.8	199.6	194.2	199	109.7	154.9	136.6
TRUE	High	Master Protein	BAL66452.1	hypothetical protein ERDMAN_2663 [Mycobacterium tuberculosis str. Erdman = ATCC 35801]	cell organization and biogenesis;other biological processes	other cell component	translation activity;other molecular function	Pf02410	45426407; 885677	rsfS; ybeB	0	11.753	19	2	3	2	126	13.8	5	10.8	2	1.015	1.084	0.93633	0.8376	0.498724	0.0214797	-0.0949116	0.651275	44.3	262.6	45	48.1	11.83	15.85	14.48	153.4	115.9	146.4	134.9	2.3	159.3	158.8	158.2	173.2	165.4	57.1	131.5	110
TRUE	High	Master Protein	BAL64310.1	membrane protein [Mycobacterium tuberculosis str. Erdman = ATCC 35801]				Pf05423		mmpS4	0	5.601	28	2	3	2	138	15.2	6.77	9.87	2	0.858	0.916	0.93633	0.124436	0.48959	-0.22095	-0.0949116	0.692802	144.2	0	123.7	132.1	12.58	10.89	33.14	15.3	12.9	16.8	15.5	0	15.3	14.6	13.2	15.9	13.7	7.3	8.3	10.7
TRUE	High	Master Protein	BAL66578.1	3-dehydroquinate synthase [Mycobacterium tuberculosis str. Erdman = ATCC 35801]	other metabolic processes	cytosol;other cell component	other molecular function	Pf01761	888392	aroB	0	49.048	37	10	24	10	362	38.1	5.47	78.52	10	0.98	1.046	0.937207	0.848851	0.664486	-0.0291463	-0.0935602	0.657342	132.2	0	129.6	138.3	4.24	2.88	6.59	254.4	213.3	216.7	277.4	0	246.9	244.8	279	291.7	299.5	143.3	222.2	200.8
TRUE	High	Master Protein	BAL64808.1	hypothetical protein ERDMAN_1001 [Mycobacterium tuberculosis str. Erdman = ATCC 35801]		other cell component	other molecular function	Pf12706	45424869; 885150		0	42.955	28	9	15	9	372	40.6	6.57	41.13	9	0.968	1.033	0.937207	0.745181	0.59611	-0.046921	-0.0935602	0.656693	133.3	0	129	137.7	3.2	3.62	9.79	331.3	301.6	305.9	373.6	0	338.8	354.6	391.9	387.4	375.7	185.5	298.4	322.9
TRUE	High	Master Protein	BAL67138.1	hypothetical protein ERDMAN_3362 [Mycobacterium tuberculosis str. Erdman = ATCC 35801]				Pf02641	45427065; 888649		0	23.413	21	7	9	7	369	40.4	8.47	19.74	7	1.062	1.133	0.937207	0.499365	0.334692	0.0867838	-0.0935602	0.656569	125.2	0	132.9	141.9	10.3	9.34	29.73	95	105.1	99.1	123.9	0	118.3	133.9	157.5	132.1	126.8	76.4	102.7	162
TRUE	High	Master Protein	BAL64121.1	TetR family transcriptional regulator [Mycobacterium tuberculosis str. Erdman = ATCC 35801]			nucleic acid binding activity		886629		0	12.877	27	4	7	4	241	25.9	8.84	18.87	4	1.15	1.228	0.937207	0.20803	0.224039	0.201634	-0.0935602	0.670104	118.4	0	136.2	145.4	10.06	11.52	5.12	41.5	38.9	36	52.6	0	44.1	45.9	57.1	62.4	57.1	34.7	41.6	40.6
TRUE	High	Master Protein	BAL67841.1	hypothetical protein ERDMAN_4072 [Mycobacterium tuberculosis str. Erdman = ATCC 35801]				Pf10604	885582		0	159.982	84	9	92	9	147	15.7	7.4	358.87	9	0.959	1.023	0.938086	0.707289	0.674133	-0.0603973	-0.0922074	0.660334	134.1	0	128.7	137.2	2.86	1.6	3.31	1715.5	1568.9	1537.3	1903.3	0	1669.7	1757.7	1892.4	1979	1997.5	1022.7	1524.4	1393.9
TRUE	High	Master Protein	BAL64712.1	transcriptional regulator [Mycobacterium tuberculosis str. Erdman = ATCC 35801]	other metabolic processes;signal transduction;other biological processes	cytosol;other cell component	nucleic acid binding activity;other molecular function	Pf00486	885144		0	79.896	55	13	49	13	255	27.6	5.4	120.14	13	0.909	0.969	0.938086	0.328369	0.989481	-0.137648	-0.0922074	0.660259	139	0	126.3	134.7	4.4	3.85	3.9	796.2	775.6	740.5	893.6	0	743.4	814.5	910.5	885.4	881.5	481.5	698.4	601.2
TRUE	High	Master Protein	BAL66986.1	ribonuclease III [Mycobacterium tuberculosis str. Erdman = ATCC 35801]	RNA metabolism OR transcription;other metabolic processes	other cell component	nucleic acid binding activity;other molecular function	Pf00035, Pf14622	45426913; 887873	rnc; rncS	0	55.125	52	9	20	9	240	25.4	5.47	63.07	9	1.027	1.095	0.938086	0.699236	0.365302	0.0384362	-0.0922074	0.662163	128.1	0	131.6	140.3	7.93	8.42	8.22	315.8	231	271.1	297.9	0	304.1	306.9	350.3	357.8	374	146.9	276	205.8
TRUE	High	Master Protein	BAL66102.1	hypothetical protein ERDMAN_2309 [Mycobacterium tuberculosis str. Erdman = ATCC 35801]		other membranes		Pf14230	887469		0	41.208	20	5	17	5	244	26	6.09	60.09	5	1.023	1.09	0.938086	0.745206	0.365585	0.0328061	-0.0922074	0.662912	128.5	0	131.4	140.1	2.45	2.87	4.14	308.5	287.1	280.1	333.2	0	325.3	343.2	361.2	385.2	363.5	198.3	300	284.1
TRUE	High	Master Protein	BAL67047.1	NAD(P)H-dependent glycerol-3-phosphatedehydrogenase [Mycobacterium tuberculosis str. Erdman = ATCC 35801]	other metabolic processes	other cell component	other molecular function	Pf01210, Pf07479, Pf20618		gpsA	0	33.474	22	7	13	7	336	34.3	5.67	28.63	7	1.011	1.077	0.938086	0.845235	0.479054	0.015783	-0.0922074	0.662705	129.5	0	130.9	139.5	3.9	4.68	5.56	223.4	196.7	203.4	218.1	0	233.5	247.2	260	261.7	258.2	122.4	212.4	179.1
TRUE	High	Master Protein	BAL64116.1	acyl-CoA synthetase [Mycobacterium tuberculosis str. Erdman = ATCC 35801]			other molecular function	Pf00501, Pf13193		fadD2	0	293.6	69	24	177	24	531	56.8	6.62	518.56	24	1.023	1.089	0.938967	0.731223	0.370432	0.0328061	-0.0908534	0.667854	74.5	168.3	76.2	81.1	0.69	1.2	5.57	3408.8	2977.7	3059.1	3554.1	21	3508.1	3571.2	4003.5	4015.8	4129.6	2080.1	3147.3	2874
TRUE	High	Master Protein	BAL65518.1	DNA polymerase III subunit alpha [Mycobacterium tuberculosis str. Erdman = ATCC 35801]	DNA metabolism;other metabolic processes	other cell component	other molecular function	Pf02811, Pf07733, Pf14579, Pf17657		dnaE	0	160.887	36	31	54	31	1174	128.4	5.81	126.93	31	1.09	1.162	0.938967	0.275247	0.156511	0.124328	-0.0908534	0.664436	72.4	164.5	79	84.1	4.44	14.84	6.48	452.7	360	376.4	433.4	2.6	478	468.8	523.8	509.4	738.1	270.5	415.6	368.8
TRUE	High	Master Protein	BAL65565.1	anthranilate synthase component I [Mycobacterium tuberculosis str. Erdman = ATCC 35801]	other metabolic processes		other molecular function	Pf00425, Pf04715	45425577; 885040	trpE	0	137.925	46	19	69	19	516	55.8	5.16	178.43	19	0.926	0.986	0.938967	0.441375	0.883241	-0.110916	-0.0908534	0.664701	79.3	169	73.4	78.2	3.49	2.21	0.93	1099.2	1048.1	1012.8	1214.1	6.7	1084.9	1084.7	1262.7	1229	1254.4	633.6	979.8	880.6
TRUE	High	Master Protein	BAL67673.1	acetyl-CoA acetyltransferase [Mycobacterium tuberculosis str. Erdman = ATCC 35801]	other metabolic processes;other biological processes		other molecular function	Pf00108, Pf02803	887285	fadA6	0	120.456	61	15	46	15	386	40.9	5.21	170.11	15	1.023	1.09	0.938967	0.720092	0.347307	0.0328061	-0.0908534	0.666711	128.5	0	131.5	140	1.38	1.06	8.04	521.3	471.8	465.8	554.6	0	555.3	559.4	618.4	639.2	630.5	319.7	490.7	423
TRUE	High	Master Protein	BAL66835.1	acyl-CoA dehydrogenase [Mycobacterium tuberculosis str. Erdman = ATCC 35801]			other molecular function	Pf00441, Pf02770, Pf02771	45426778; 888258	fadE21	0	74.5	36	11	38	11	410	44.7	5.81	111.17	11	1.033	1.1	0.938967	0.649577	0.330731	0.0468403	-0.0908534	0.666578	127.7	0	131.9	140.4	2.02	3.54	5.8	953.9	878.4	874.8	1026.8	0	991	1097.9	1114.4	1159	1226.9	623.4	898.9	842.3
TRUE	High	Master Protein	BAL67875.1	hypothetical protein ERDMAN_4107 [Mycobacterium tuberculosis str. Erdman = ATCC 35801]					45427747; 885776		0	21.225	47	4	5	4	119	12.7	4.41	18.9	4	0.967	1.03	0.938967	0.671676	0.81515	-0.0484122	-0.0908534	0.666008	133.4	0	129.1	137.5	12.74	10.78	14.23	122	97.7	95.7	92.9	0	113.9	103.6	119.7	124.9	140.9	51.6	85.6	102.1
TRUE	High	Master Protein	BAL65645.1	hypothetical protein ERDMAN_1851 [Mycobacterium tuberculosis str. Erdman = ATCC 35801]			nucleic acid binding activity	Pf00440, Pf17920			0	18.96	31	4	5	4	163	17.5	5.24	18.97	4	0.97	1.033	0.938967	0.689551	0.812376	-0.0439433	-0.0908534	0.664437	133.2	0	129.2	137.6	3.86	11.17	9.6	89.2	79.7	86.3	95	0	86.4	78.7	114	103.3	103.4	60.9	83.6	78.7
TRUE	High	Master Protein	BAL67948.1	phosphotransferase [Mycobacterium tuberculosis str. Erdman = ATCC 35801]	other metabolic processes;other biological processes		kinase activity;other molecular function	Pf01636	886144	aph; neo	0	17.133	30	6	9	6	251	27.2	6.79	18.91	6	0.966	1.029	0.938967	0.646535	0.816345	-0.0499049	-0.0908534	0.664849	31.1	306.8	30.1	32	4.26	5.16	6.45	102.5	94.4	87.4	102.6	2.7	107.6	104	108.3	108.7	109.7	58.8	88.1	82.2
TRUE	High	Master Protein	BAL64835.1	periplasmic phosphate-binding lipoprotein [Mycobacterium tuberculosis str. Erdman = ATCC 35801]	stress response;transport;other biological processes	non-structural extracellular;plasma membrane;other membranes	other molecular function	Pf12849	45424894; 885366	pstS; pstS3	0	144.53	35	10	62	10	370	37.9	6.07	196.61	10	1.024	1.09	0.93985	0.721508	0.367895	0.0342157	-0.0894982	0.670482	67	191.3	68.6	73	3.03	4.19	7.71	1092.3	1027.3	982.6	1176.1	8.7	1214.9	1196.7	1293.4	1335.8	1252.4	706.2	1018	1099.5
TRUE	High	Master Protein	BAL66632.1	4-aminobutyrate aminotransferase [Mycobacterium tuberculosis str. Erdman = ATCC 35801]	other metabolic processes	cytosol	other molecular function	Pf00202	45426591; 887915	gabT	0	82.492	43	15	38	15	449	46.8	5.59	105.49	15	0.913	0.972	0.93985	0.345886	0.95514	-0.131313	-0.0894982	0.669175	76.8	178.5	70.1	74.6	2.4	2.72	6.42	544.6	469.4	496.1	587.7	3.5	501.5	535.3	590.5	577.7	618	293.1	430.5	416.2
TRUE	High	Master Protein	BAL64986.1	hypothetical protein ERDMAN_1183 [Mycobacterium tuberculosis str. Erdman = ATCC 35801]				Pf13230			0	39.891	37	8	23	8	281	31.3	6.13	60.41	8	0.986	1.049	0.93985	0.876857	0.675789	-0.0203404	-0.0894982	0.673379	131.8	0	130	138.2	3.53	1.4	11.05	130.2	120.3	121.4	133.3	0	132.9	138.3	154	154.1	154.1	76.9	119.3	105.7
TRUE	High	Master Protein	BAL67212.1	monophosphatase [Mycobacterium tuberculosis str. Erdman = ATCC 35801]	other metabolic processes		other molecular function	Pf00459	45427124	hisN	0	32.711	28	5	16	5	260	27.7	5.36	48.38	5	0.958	1.019	0.93985	0.640011	0.762287	-0.0619024	-0.0894982	0.671285	134.4	0	128.7	136.9	5.4	5.93	7.2	297.4	297.6	283.9	338.3	0	317.7	317	349.8	351.1	364.8	208.4	255	232.8
TRUE	High	Master Protein	BAL67556.1	tRNA pseudouridine synthase A [Mycobacterium tuberculosis str. Erdman = ATCC 35801]	RNA metabolism OR transcription;other metabolic processes		nucleic acid binding activity;other molecular function	Pf01416		truA	0	17.844	21	4	6	4	256	28.1	9.1	13.14	4	0.952	1.013	0.93985	0.579479	0.845945	-0.0709665	-0.0894982	0.671278	134.9	0	128.4	136.7	2.14	2.39	8.64	181.6	164.6	164.2	199.2	0	180.4	184.5	206.1	200.8	200.3	106.5	160.8	157.7
TRUE	High	Master Protein	BAL65804.1	preprotein translocase subunit [Mycobacterium tuberculosis str. Erdman = ATCC 35801]	transport	plasma membrane;other membranes;other cell component	other molecular function	Pf01043, Pf07516, Pf07517		secA2	0	241.006	52	36	106	36	778	85.5	5.29	304.12	36	1.045	1.111	0.940734	0.560312	0.296022	0.0635029	-0.0881416	0.675975	65.1	194.5	68	72.3	3.63	1.98	3.58	2457.4	2340.3	2248.9	2735.3	21	2658.5	2800.1	3168	3124.8	3185.8	1624.2	2576.6	2184.7
TRUE	High	Master Protein	BAL66947.1	elongation factor Ts [Mycobacterium tuberculosis str. Erdman = ATCC 35801]	protein metabolism;other metabolic processes	other cell component	nucleic acid binding activity	Pf00889	45426877; 888187	tsf	0	193.513	77	19	112	18	271	28.7	5.39	306.88	19	0.878	0.934	0.940734	0.174345	0.789569	-0.187707	-0.0881416	0.674806	117.1	70.7	102.8	109.3	1.45	2.01	4.41	2554.8	2230.9	2202.1	2673.7	4.2	2247.8	2354.4	2535.6	2597.7	2711.4	1379.2	2119.3	1847.3
TRUE	High	Master Protein	BAL67360.1	metal cation transporter P-type ATPase [Mycobacterium tuberculosis str. Erdman = ATCC 35801]	transport	plasma membrane;other membranes	transporter activity;other molecular function	Pf00122, Pf00702	888705	ctpC	0	148.114	35	24	102	23	718	76.4	7.44	255.2	24	0.982	1.044	0.940734	0.914812	0.564213	-0.0262051	-0.0881416	0.677165	132.2	0	129.8	138	4.86	1.95	1.06	1414.7	1395.4	1318.6	1586.7	0	1552.3	1522.3	1669.3	1736	1766.2	871	1322.9	1234.8
TRUE	High	Master Protein	BAL66753.1	iron-dependent repressor and activator [Mycobacterium tuberculosis str. Erdman = ATCC 35801]	other metabolic processes;stress response;other biological processes	other cell component	nucleic acid binding activity;other molecular function	Pf01325, Pf02742, Pf04023	45426698; 888590	ideR	0	66.084	58	9	27	9	230	25.2	5.36	83.42	9	1.057	1.124	0.940734	0.449109	0.257098	0.0799754	-0.0881416	0.674427	125.7	0	132.9	141.3	3.87	15.68	19.66	246.5	237.8	229.5	271.2	0	284.2	322.5	275.1	318.8	323.7	112.8	321.9	201.4
TRUE	High	Master Protein	BAL66127.1	RNA methyltransferase [Mycobacterium tuberculosis str. Erdman = ATCC 35801]	RNA metabolism OR transcription;other metabolic processes	other cell component	other molecular function	Pf08704, Pf14801	45426093; 887374	trmI	0	65.359	46	9	25	9	280	30.1	8.87	75.71	9	0.972	1.033	0.940734	0.769022	0.661216	-0.0409718	-0.0881416	0.678058	133.1	0	129.4	137.5	2.72	5.21	4.25	307.9	277.2	277.7	342.2	0	305.3	316.7	366.4	339	362.4	199.2	275.2	239.9
TRUE	High	Master Protein	BAL67973.1	glycerophosphoryl diester phosphodiesterase [Mycobacterium tuberculosis str. Erdman = ATCC 35801]	other metabolic processes		other molecular function	Pf03009		glpQ1	0	35.704	42	9	16	9	276	30.1	7.36	44.19	9	1.01	1.074	0.940734	0.880749	0.538031	0.0143553	-0.0881416	0.673689	129.7	0	131	139.3	3.95	7.46	2.53	163.9	133.6	134.9	157.3	0	144.3	150.9	191.8	170.9	189.7	98.1	139.1	130.9
TRUE	High	Master Protein	BAL66398.1	heat-inducible transcription repressor [Mycobacterium tuberculosis str. Erdman = ATCC 35801]	other biological processes		nucleic acid binding activity	Pf01628	45426359; 885924	hrcA	0	123.584	64	16	31	16	343	36.5	5.44	104.77	16	0.963	1.023	0.94162	0.742395	0.669149	-0.0543923	-0.0867838	0.679162	60	221	57.7	61.3	2.07	3.46	2.44	601	551	533.7	638.8	6.1	564.6	624.4	675.9	642.1	678.2	351.3	529	485.6
TRUE	High	Master Protein	BAL67007.1	lipoprotein [Mycobacterium tuberculosis str. Erdman = ATCC 35801]		plasma membrane;other membranes		Pf07161		lppX	0	113.724	80	12	48	12	193	20.1	5.31	153.59	12	1.084	1.151	0.94162	0.319957	0.18767	0.116365	-0.0867838	0.680255	123.6	0	134	142.3	1.3	4.79	2.03	1204.9	1083.6	1081.9	1292.9	0	1359	1419.4	1501.6	1528.9	1417.5	824.6	1177.1	1098.6
TRUE	High	Master Protein	BAL66213.1	hypothetical protein ERDMAN_2421 [Mycobacterium tuberculosis str. Erdman = ATCC 35801]		other membranes			45426179; 888318		0	77.95	30	7	26	7	230	24.4	8.41	90.78	7	0.923	0.98	0.94162	0.386617	0.9422	-0.115597	-0.0867838	0.682161	137.8	0	127.2	135	6.87	5.1	5.62	520.1	394	406.5	480.5	0	416.7	445.6	455.9	492.5	545.7	254.4	349.3	372.1
TRUE	High	Master Protein	BAL67912.1	L-rhamnosyltransferase [Mycobacterium tuberculosis str. Erdman = ATCC 35801]	cell organization and biogenesis;other metabolic processes	non-structural extracellular;plasma membrane;other membranes;other cell component	other molecular function	Pf13641	886114	glft1; glfT1	0	52.052	31	8	17	8	304	33.8	9.04	45.97	8	0.907	0.964	0.94162	0.253217	0.847129	-0.140826	-0.0867838	0.679157	139.3	0	126.4	134.3	4.48	2.88	3.58	196.6	163.9	184.2	201	0	183.4	186	199.1	204	206	111.4	152.9	150.2
TRUE	High	Master Protein	BAL66960.1	formate dehydrogenase H [Mycobacterium tuberculosis str. Erdman = ATCC 35801]			other molecular function	Pf00384, Pf01568	887987	fdhF	0	41.843	17	9	16	9	779	84.5	7.72	46.49	9	1.057	1.123	0.94162	0.461098	0.340643	0.0799754	-0.0867838	0.678883	125.8	0	133	141.3	3.68	7.12	6.74	145.8	136.1	127.4	159.3	0	163.1	161.5	203.3	180	180.1	104.8	135.3	129.8
TRUE	High	Master Protein	BAL65718.1	hypothetical protein ERDMAN_1925 [Mycobacterium tuberculosis str. Erdman = ATCC 35801]		other membranes			45425721		0	36.814	55	9	17	9	223	24.9	5.57	41.27	9	1.024	1.087	0.94162	0.76956	0.498456	0.0342157	-0.0867838	0.681966	128.5	0	131.7	139.8	8.51	5.37	7.27	128	94	115.4	127.2	0	131.1	124.5	134.9	150.3	160.2	75.5	122.3	105.2
TRUE	High	Master Protein	BAL65528.1	regulatory protein [Mycobacterium tuberculosis str. Erdman = ATCC 35801]			nucleic acid binding activity	Pf00440, Pf16859			0	36.058	41	4	10	4	160	17.6	6.8	37.96	4	0.998	1.06	0.94162	0.98162	0.606119	-0.00288828	-0.0867838	0.680462	130.8	0	130.5	138.6	6.66	11.97	9.46	196.6	155	155.4	176.3	0	157.2	168.6	219.4	214.2	249.2	99.6	158.8	146.9
TRUE	High	Master Protein	BAL67816.1	hypothetical protein ERDMAN_4047 [Mycobacterium tuberculosis str. Erdman = ATCC 35801]		other membranes		Pf06271			0	29.377	19	5	14	5	324	34.6	9.29	29.07	5	0.972	1.032	0.94162	0.752708	0.742178	-0.0409718	-0.0867838	0.679833	133.1	0	129.4	137.5	5.31	6.24	3.78	189.6	156.2	153.9	174.5	0	172.6	167.4	212.2	186.1	201.1	107	162.6	139.8
TRUE	High	Master Protein	BAL67655.1	dehydrogenase [Mycobacterium tuberculosis str. Erdman = ATCC 35801]	other metabolic processes		other molecular function	Pf01575	45427522; 888426		0	26.391	30	6	11	6	286	30.2	5.2	26.39	6	1.008	1.07	0.94162	0.949743	0.727206	0.0114956	-0.0867838	0.688828	21.7	333.3	21.8	23.2	9.41	10.33	9.16	51.1	47.3	40.8	60.1	2.2	48.6	63.9	61.9	60.1	54.6	33.5	54.9	43.5
TRUE	High	Master Protein	BAL65214.1	adenylyl cyclase [Mycobacterium tuberculosis str. Erdman = ATCC 35801]	other metabolic processes;signal transduction		other molecular function	Pf00211, Pf16701			0	99.687	46	13	35	13	393	41.8	5.08	109.25	13	0.96	1.019	0.942507	0.639992	0.804583	-0.0588937	-0.0854247	0.683257	134.3	0	128.9	136.8	3.03	4.83	10.32	224.4	208.7	211.7	238.2	0	239.6	237.9	253.7	238.1	264.4	131.3	198.3	180.5
TRUE	High	Master Protein	BAL66090.1	lipoprotein [Mycobacterium tuberculosis str. Erdman = ATCC 35801]						lppJ	0	11.359	15	2	3	2	190	20.7	6.19	9.59	2	0.99	1.05	0.942507	0.81512	0.814121	-0.0144996	-0.0854247	0.693598	131.6	0	130.2	138.2	9.93	7.36	7.65	54.6	48.7	59.7	60.1	0	61.8	64.9	63.4	65.6	65.6	30	54.2	46
TRUE	High	Master Protein	BAL64399.1	hypothetical protein ERDMAN_0583 [Mycobacterium tuberculosis str. Erdman = ATCC 35801]		other membranes		Pf14012	887376		0	11.264	26	3	9	3	105	11.5	11.25	22.43	3	1.163	1.235	0.942507	0.067704	0.107392	0.217851	-0.0854247	0.684182	117.7	0	136.9	145.3	16.85	7.27	7.04	104.8	125.5	87.8	124.8	0	116.9	133.1	158.6	158.9	141.1	79.1	129	97.7
TRUE	High	Master Protein	BAL66502.1	aminopeptidase N [Mycobacterium tuberculosis str. Erdman = ATCC 35801]	protein metabolism		other molecular function	Pf01433, Pf11838, Pf17900		pepN	0	218.844	42	28	100	27	864	94.5	5.06	296.6	28	0.989	1.048	0.943396	0.974434	0.543203	-0.0159576	-0.0840643	0.689958	66.6	197.8	65.8	69.8	4.7	4.95	3.21	1754.1	1680.9	1733.5	1991.6	15.5	2057.4	2122.2	2124.5	2240.9	2125.2	1099	1701.2	1552.7
TRUE	High	Master Protein	BAL65028.1	serine hydroxymethyltransferase [Mycobacterium tuberculosis str. Erdman = ATCC 35801]	other metabolic processes	other cell component	other molecular function	Pf00464		glyA; glyA1	0	136.7	57	19	91	18	438	46.2	6.6	281.39	19	0.93	0.985	0.943396	0.470024	0.889692	-0.104697	-0.0840643	0.691269	137.2	0	127.6	135.2	4.71	1.13	1.45	1089.2	978.8	1073.1	1218.9	0	1082.2	1096.3	1197.6	1238.2	1271.1	630.7	958.7	880
TRUE	High	Master Protein	BAL66657.1	hypothetical protein ERDMAN_2873 [Mycobacterium tuberculosis str. Erdman = ATCC 35801]	other metabolic processes		other molecular function	Pf01230	45426616; 888193		0	56.837	43	6	18	6	195	21.9	6.81	63.72	6	1.022	1.084	0.943396	0.741103	0.342514	0.0313952	-0.0840643	0.690225	75.5	165.6	77.2	81.8	5.55	5.24	2.57	332.8	317.2	302.4	391.9	2.1	351.7	389.4	401.6	404.9	429.6	235.1	333.8	282.4
TRUE	High	Master Protein	BAL66122.1	integral membrane protein [Mycobacterium tuberculosis str. Erdman = ATCC 35801]		other membranes					0	47.336	19	4	19	4	381	40.8	7.34	60.41	4	1.011	1.071	0.943396	0.851391	0.530143	0.015783	-0.0840643	0.690304	129.8	0	131.2	139	2.5	6.51	7.83	184.4	155.3	158	181.2	0	185.5	164.2	207	206.9	225.3	104.4	149.3	166
TRUE	High	Master Protein	BAL64997.1	enoyl-CoA hydratase [Mycobacterium tuberculosis str. Erdman = ATCC 35801]	other metabolic processes		other molecular function	Pf00378	45425042; 887117	echA8; echA8_3	0	106.782	46	10	82	9	257	27.3	5.05	229.63	10	1.001	1.06	0.944287	0.918205	0.48793	0.00144197	-0.0827026	0.693665	81.4	150.9	81.4	86.3	1.63	2.52	2.47	712.5	606.4	609.6	722.2	3.5	701.8	723.6	754.5	808.9	833.7	397.6	625	563.5
TRUE	High	Master Protein	BAL66606.1	glutamine-transport ATP-binding protein ABCtransporter [Mycobacterium tuberculosis str. Erdman = ATCC 35801]	transport	plasma membrane;other membranes	transporter activity;other molecular function	Pf00005, Pf00027	887898	glnQ; glnQ2	0	78.407	41	10	30	9	330	35.4	5.58	106.11	10	0.933	0.988	0.944287	0.496925	0.873704	-0.100051	-0.0827026	0.697204	77.2	174.4	72.1	76.3	0.59	4.24	4.82	762.1	670.3	681.6	789.8	4.7	703.2	710.4	800.3	855.6	848.9	453.5	642.3	573.9
TRUE	High	Master Protein	BAL66796.1	hypothetical protein ERDMAN_3016 [Mycobacterium tuberculosis str. Erdman = ATCC 35801]	other metabolic processes		other molecular function	Pf04072	45426738; 887806		0	66.162	47	11	28	11	296	33.6	9.26	91.88	11	0.918	0.972	0.944287	0.359128	0.972705	-0.123434	-0.0827026	0.693064	138.4	0	127	134.6	1.58	3.62	3.1	519.6	462.5	465.2	562.2	0	499.7	500	549.5	563.6	540	304	441.8	395.1
TRUE	High	Master Protein	BAL64705.1	hypothetical protein ERDMAN_0894 [Mycobacterium tuberculosis str. Erdman = ATCC 35801]				Pf11273			0	48.303	89	5	24	5	44	5.1	4.42	98.24	5	0.975	1.033	0.944287	0.694711	0.89259	-0.0365259	-0.0827026	0.692724	133	0	129.7	137.4	6.71	11.53	3.71	77.2	65.7	64.7	68.7	0	73.6	91.4	74.9	89.5	83.9	38.1	63	59.1
TRUE	High	Master Protein	BAL66148.1	lipoprotein [Mycobacterium tuberculosis str. Erdman = ATCC 35801]					45426113; 887303	lppL	0	35.2	25	6	10	6	358	36.8	7.64	27.4	6	0.919	0.973	0.944287	0.318258	0.84089	-0.121863	-0.0827026	0.696995	138.3	0	127.1	134.6	7.75	5.86	7.97	105.9	101.4	85.9	117.6	0	110	106.9	107.7	113.7	116	64.5	90.6	70.7
TRUE	High	Master Protein	BAL65637.1	lipoprotein [Mycobacterium tuberculosis str. Erdman = ATCC 35801]	other biological processes		other molecular function	Pf00578		dsbF	0	20.536	34	3	6	3	153	16.3	5.4	23.43	3	1.147	1.215	0.944287	0.224667	0.255054	0.197865	-0.0827026	0.712881	119	0	136.5	144.5	9.1	3.04	8.42	39.1	38.3	41.3	40.2	0	47.3	49.6	50.9	55.4	57.7	28.1	40.8	39.1
TRUE	High	Master Protein	BAL64864.1	phosphoribosylglycinamide formyltransferase [Mycobacterium tuberculosis str. Erdman = ATCC 35801]	other metabolic processes		other molecular function	Pf00551		purN	0	19.949	34	4	10	4	191	20	6.42	26.39	4	1.127	1.194	0.944287	0.197632	0.191994	0.172488	-0.0827026	0.693363	120.5	0	135.7	143.8	7.3	9.78	4.83	87.4	71.9	85.4	87.3	0	100.6	107.9	106.5	120.6	100.8	48.3	87	76.6
TRUE	High	Master Protein	BAL67593.1	integral membrane protein [Mycobacterium tuberculosis str. Erdman = ATCC 35801]		other membranes		Pf11139			0	8.015	9	3	4	3	248	25.8	10.13	5.06	3	0.957	1.013	0.944287	0.557652	0.984819	-0.0634092	-0.0827026	0.703242	134.7	0	128.9	136.4	9.41	6.97	8.43	62.8	68.2	58.4	73.8	0	64.8	63.7	74.7	84.9	84.6	38.6	58.9	49
TRUE	High	Master Protein	BAL64688.1	GntR family transcriptional regulator [Mycobacterium tuberculosis str. Erdman = ATCC 35801]	other biological processes		nucleic acid binding activity;other molecular function	Pf00392, Pf07702	885142	yvoA	0.001	5.384	7	2	5	2	269	28.9	8.34	8.3	2	1.054	1.115	0.94518	0.636506	0.457502	0.0758749	-0.0813396	0.701965	126.2	0	133.1	140.7	7.67	7.17	22.12	74.6	76.6	69.5	77.6	0	84.4	77.9	95.9	90.8	91.6	53.8	71.1	69
TRUE	High	Master Protein	BAL68001.1	hypothetical protein ERDMAN_4237 [Mycobacterium tuberculosis str. Erdman = ATCC 35801]	other biological processes	plasma membrane;other membranes		Pf18879	886185	espE	0	109.252	32	11	92	11	402	42	4.89	239.88	11	0.937	0.991	0.94518	0.52405	0.854894	-0.093879	-0.0813396	0.700309	109.3	79.9	102.4	108.4	3.48	6.04	6.11	2218.8	1949.2	1829.8	2291.5	4.4	2036	2037.9	2505.3	2327.1	2665.4	1262.3	1835.3	1694.6
TRUE	High	Master Protein	BAL65531.1	threonine dehydratase [Mycobacterium tuberculosis str. Erdman = ATCC 35801]	other metabolic processes		other molecular function	Pf00291, Pf00585	45425543; 886365	ilvA	0	75.529	54	14	29	14	429	45	4.75	92.66	14	0.917	0.971	0.94518	0.346215	0.9982	-0.125006	-0.0813396	0.697738	138.5	0	127	134.5	2.63	2.58	4.86	391.6	338.5	348.5	386.6	0	345.2	372.5	394.5	416.6	431	212.5	316.8	294.6
TRUE	High	Master Protein	BAL65384.1	hypothetical protein ERDMAN_1587 [Mycobacterium tuberculosis str. Erdman = ATCC 35801]			other molecular function	Pf01553			0	60.054	42	5	17	5	244	26.8	9.14	60.58	5	0.994	1.052	0.94518	0.983663	0.630124	-0.00868224	-0.0813396	0.699941	61.2	213.5	60.9	64.4	2.41	2.33	4.08	248.5	226.9	227.5	256.5	2.4	240.5	264.2	288.2	291.8	292.5	149.5	226.2	209.6
TRUE	High	Master Protein	BAL67968.1	phosphoglycerate mutase [Mycobacterium tuberculosis str. Erdman = ATCC 35801]			other molecular function	Pf00300			0	42.597	46	6	10	6	228	24.6	5.11	46.17	6	1.029	1.089	0.94518	0.709275	0.47996	0.041243	-0.0813396	0.699871	128.3	0	132	139.7	11.6	6.43	6.85	125.2	141.3	120.1	161.6	0	144.5	152.8	173.2	164.6	190.2	97.2	123.6	131.8
TRUE	High	Master Protein	BAL64571.1	putative ferredoxin reductase [Mycobacterium tuberculosis str. Erdman = ATCC 35801]			other molecular function	Pf07992, Pf14759		thcD_2	0	32.85	26	7	12	7	406	43	5.06	35.77	7	1.108	1.172	0.94518	0.247491	0.230573	0.147958	-0.0813396	0.698787	122	0	135.1	143	7.79	8.47	6.48	93.4	84.1	74.8	106.3	0	114.9	108.7	106.8	130.4	124.2	55	94.5	97.2
TRUE	High	Master Protein	BAL64287.1	hypothetical protein ERDMAN_0471 [Mycobacterium tuberculosis str. Erdman = ATCC 35801]							0	27.385	40	10	16	10	290	31.4	6.62	35.09	10	1.041	1.101	0.94518	0.589203	0.290748	0.0579701	-0.0813396	0.701864	127.3	0	132.5	140.2	6.47	4.43	3.69	366.5	369.9	328.9	403.6	0	383.2	446.1	443.8	461.2	463	246.2	355.4	330
TRUE	High	Master Protein	BAL67484.1	cyclopropane-fatty-acyl-phospholipid synthase 1 [Mycobacterium tuberculosis str. Erdman = ATCC 35801]	other metabolic processes	other cell component	other molecular function	Pf02353	887961	cmaA1	0	123.059	67	14	58	9	287	32.4	6.23	158.29	14	1.107	1.171	0.946074	0.212588	0.154124	0.146655	-0.0799754	0.703342	122	0	135.1	142.9	5.97	5.5	10.57	506.8	413.5	394.9	469.6	0	510.1	539.2	574.8	573.1	672.6	309.5	459.5	431.5
TRUE	High	Master Protein	BAL67939.1	UDP-galactopyranose mutase [Mycobacterium tuberculosis str. Erdman = ATCC 35801]	cell organization and biogenesis;other metabolic processes;other biological processes	cytosol	other molecular function	Pf03275, Pf13450	886142	glf	0	65.107	30	10	24	10	399	45.8	5.81	67.84	10	0.945	0.999	0.946074	0.558677	0.807416	-0.0816138	-0.0799754	0.70452	135.9	0	128.4	135.7	2.4	5.79	5.49	473.7	428.6	427.9	522.9	0	453.9	472.3	524.5	533.8	561.6	309	367.7	386.6
TRUE	High	Master Protein	BAL64087.1	hypothetical protein ERDMAN_0270 [Mycobacterium tuberculosis str. Erdman = ATCC 35801]	other metabolic processes	cytosol	other molecular function	Pf01575	45424214; 886686	htdx; htdX	0	54.924	43	8	29	8	280	30.2	10.04	74.93	8	1.026	1.084	0.946074	0.704277	0.387502	0.0370307	-0.0799754	0.704908	128.6	0	131.9	139.5	4.65	2.53	4.3	586.8	571.3	551.2	672.2	0	656.1	670.9	712.5	786.6	776.3	385.9	568.4	513.6
TRUE	High	Master Protein	BAL65372.1	riboflavin synthase subunit beta [Mycobacterium tuberculosis str. Erdman = ATCC 35801]	other metabolic processes	cytosol;other cell component	other molecular function	Pf00885	886681	ribH	0	52.111	53	5	13	5	160	16.4	5.49	51.59	5	1.097	1.159	0.946074	0.378815	0.300573	0.133564	-0.0799754	0.705936	122.9	0	134.7	142.4	5.53	14.58	8.68	71.9	57.3	64.6	77.3	0	87.9	85.5	86.1	90.1	95.9	32.7	83	59.8
TRUE	High	Master Protein	BAL66185.1	transmembrane serine/threonine-protein kinase L [Mycobacterium tuberculosis str. Erdman = ATCC 35801]	protein metabolism;other metabolic processes;other biological processes	plasma membrane;other membranes	kinase activity;other molecular function	Pf00069	45426152; 888340	pknL	0	27.521	13	4	6	4	399	42.8	6.25	17.2	4	0.975	1.031	0.946074	0.812285	0.739084	-0.0365259	-0.0799754	0.704941	50.2	249	49	51.8	4.72	3.48	5.54	198.5	186.9	178.7	228.8	2.8	204.8	212.7	228.6	217.5	241.9	119.7	179.4	173.5
TRUE	High	Master Protein	BAL64520.1	transcription antitermination protein [Mycobacterium tuberculosis str. Erdman = ATCC 35801]	RNA metabolism OR transcription;other metabolic processes;other biological processes	cytosol		Pf02357	45424599; 888039	nusG	0	111.597	50	7	31	7	238	25.4	4.81	122.74	7	0.909	0.96	0.94697	0.29309	0.916058	-0.137648	-0.0786098	0.707699	86.7	151.3	78.8	83.2	2.18	7.46	4.48	421.2	353.6	371.8	440.5	2	434.4	460.2	433.5	447.8	436.6	224.2	343.8	314.7
TRUE	High	Master Protein	BAL66068.1	hypothetical protein ERDMAN_2275 [Mycobacterium tuberculosis str. Erdman = ATCC 35801]			other molecular function	Pf01243	45426037; 888246		0	54.867	66	6	25	6	134	14.8	9.66	66.91	6	1.035	1.093	0.94697	0.630256	0.343378	0.0496308	-0.0786098	0.707413	80.1	149.6	82.8	87.5	6.96	3.42	3.85	575.3	451.6	448.7	514.7	2.6	551.7	518.4	601	591.2	621.2	314.6	461.7	437.8
TRUE	High	Master Protein	BAL64021.1	lipoprotein [Mycobacterium tuberculosis str. Erdman = ATCC 35801]				Pf09992	886796	lprO	0	38.177	30	7	12	7	369	39.1	8.84	30.69	7	0.956	1.009	0.94697	0.545273	0.977667	-0.0649175	-0.0786098	0.709138	134.9	0	128.9	136.2	11.5	3.56	9.09	71.9	50	58.9	77.7	0	64.8	67.7	79.8	78.6	75.8	40.2	65.3	53.5
TRUE	High	Master Protein	BAL67218.1	response regulator [Mycobacterium tuberculosis str. Erdman = ATCC 35801]	signal transduction				45427130; 887576		0	29.563	53	4	7	4	133	14.4	6.3	24.6	4	0.947	0.999	0.94697	0.475142	0.947226	-0.0785637	-0.0786098	0.711074	135.8	0	128.5	135.7	13.84	14.76	13.47	82.9	62.7	72.1	63.3	0	66.4	84.2	86.2	88.4	80.9	30.7	74.7	48.1
TRUE	High	Master Protein	BAL66879.1	hypothetical protein ERDMAN_3099 [Mycobacterium tuberculosis str. Erdman = ATCC 35801]				Pf09407, Pf13338			0	23.6	24	6	9	6	278	30.5	8.48	22.75	6	0.875	0.924	0.94697	0.10857	0.563959	-0.192645	-0.0786098	0.711697	142.9	0	125.1	132	5.46	6.1	2.9	98.2	91.2	91.3	96	0	100.4	92	100.2	102.5	113.3	50.8	80	68.7
TRUE	High	Master Protein	BAL67080.1	NAD-dependent DNA ligase [Mycobacterium tuberculosis str. Erdman = ATCC 35801]	DNA metabolism;other metabolic processes;stress response		other molecular function	Pf00533, Pf01653, Pf03119, Pf03120, Pf12826	887354	ligA	0	142.146	37	20	42	20	691	75.2	5.63	146.72	20	0.983	1.037	0.947867	0.919691	0.601111	-0.0247367	-0.077243	0.715781	97.6	105.3	95.9	101.2	5.57	1.75	1.98	679.8	623.8	635.9	809.1	2.1	727.3	742.3	781.6	826.2	817.9	411.2	630.5	569.6
TRUE	High	Master Protein	BAL66108.1	hypothetical protein ERDMAN_2315 [Mycobacterium tuberculosis str. Erdman = ATCC 35801]	protein metabolism;other metabolic processes;stress response;other biological processes	other cell component	other molecular function	Pf03136	45426074; 888460	pafa; pafA	0	129.775	51	20	75	20	452	51.4	6.73	218.51	20	0.961	1.014	0.947867	0.726527	0.720364	-0.0573917	-0.077243	0.713319	82.6	154.3	79.4	83.8	3.05	1.17	1.45	1570.3	1460.7	1484.6	1744.4	8.5	1664.1	1675.6	1836.5	1860.7	1887.4	945.8	1456.9	1330.7
TRUE	High	Master Protein	BAL67310.1	RNA polymerase sigma factor [Mycobacterium tuberculosis str. Erdman = ATCC 35801]	RNA metabolism OR transcription;other metabolic processes;other biological processes		nucleic acid binding activity;other molecular function	Pf04542, Pf08281		sigH	0	94.533	50	9	38	9	255	28.3	5.3	125.03	9	1.072	1.13	0.947867	0.38685	0.239207	0.100305	-0.077243	0.715651	66.1	188.3	70.8	74.7	3.33	3.54	3.78	1051.9	952.6	918.5	1163.2	8.3	1157.4	1263.6	1306.4	1326.7	1308.2	719.8	1029	950.5
TRUE	High	Master Protein	BAL64715.1	phosphate transport regulator [Mycobacterium tuberculosis str. Erdman = ATCC 35801]	transport;other biological processes	other cell component	other molecular function	Pf01895	45424784; 885270	phoU; phoU2; phoY2	0	74.325	61	8	23	8	213	23.5	5.44	56.64	8	0.987	1.041	0.947867	0.920078	0.596475	-0.018878	-0.077243	0.714398	132.1	0	130.4	137.5	4.04	16.17	14.51	299.4	258.3	285.6	324.8	0	305.4	314.8	331.3	376.7	377.3	116.9	351.8	275.3
TRUE	High	Master Protein	BAL67382.1	hypothetical protein ERDMAN_3608 [Mycobacterium tuberculosis str. Erdman = ATCC 35801]				Pf07063	888734		0	56.401	38	11	22	11	415	45.3	5.64	75.22	11	0.93	0.981	0.947867	0.472971	0.917394	-0.104697	-0.077243	0.716432	62.4	218.3	58	61.2	3.76	3.85	7.52	587.4	560.2	538.3	657.2	5.9	571.8	623	660.9	674.9	623.9	339.6	516.8	488.6
TRUE	High	Master Protein	BAL66744.1	extragenic suppressor protein [Mycobacterium tuberculosis str. Erdman = ATCC 35801]	other metabolic processes		other molecular function	Pf00459		suhB	0	44.869	35	6	15	6	277	28.5	5.15	51.87	6	0.952	1.004	0.947867	0.563886	0.902416	-0.0709665	-0.077243	0.712787	135.3	0	128.8	135.9	2.85	2.57	14.47	180.9	149.3	159.4	181.4	0	172.8	170.1	187.5	203.1	195.2	101.2	158.8	127.1
TRUE	High	Master Protein	BAL64471.1	hypothetical protein ERDMAN_0656 [Mycobacterium tuberculosis str. Erdman = ATCC 35801]			other molecular function	Pf13173, Pf13635	887853		0	23.455	17	6	8	6	411	44.7	7.05	21.89	6	0.955	1.008	0.947867	0.557375	0.919149	-0.0664274	-0.077243	0.727758	135	0	128.9	136.1	12.9	12.37	17.34	35.9	37.8	43.2	41.6	0	43.1	45.5	41.6	43	41.9	28.6	44.3	31.5
TRUE	High	Master Protein	BAL67835.1	probable ligase [Mycobacterium tuberculosis str. Erdman = ATCC 35801]	cell organization and biogenesis;other metabolic processes;other biological processes		other molecular function	Pf08245, Pf08353	885228	murT	0	23.447	18	7	15	7	413	43.4	6.92	28.12	7	0.919	0.969	0.947867	0.324884	0.864633	-0.121863	-0.077243	0.715773	138.5	0	127.3	134.2	4.42	6.06	6.6	179.1	167.7	177	197.3	0	167.7	178.9	205.7	202.2	207.3	116.7	140.7	134.6
TRUE	High	Master Protein	BAL67880.1	cytidine/deoxycytidylate deaminase [Mycobacterium tuberculosis str. Erdman = ATCC 35801]	RNA metabolism OR transcription;other metabolic processes		other molecular function	Pf00383	45427752; 885586	tadA; tadA_1	0	11.934	25	3	3	3	152	15.9	6.55	8.75	3	1.094	1.155	0.947867	0.440432	0.404814	0.129613	-0.077243	0.728045	123.1	0	134.7	142.2	10.61	6.8	2.64	45.3	39.7	43.6	39.5	0	46.7	50.1	59.9	59.8	61	26.4	44.6	38.8
TRUE	High	Master Protein	BAL67383.1	piperideine-6-carboxilic acid dehydrogenase [Mycobacterium tuberculosis str. Erdman = ATCC 35801]			other molecular function	Pf00171	888733	pcd	0	62.248	30	10	23	10	494	51.3	5.4	77.18	10	0.953	1.004	0.948767	0.590635	0.838969	-0.0694519	-0.0758749	0.716689	135.3	0	128.9	135.9	5.92	3.12	3.18	313.3	280.3	267.2	360.8	0	294.3	319.4	334.8	348.5	357.7	188	266.1	239.5
TRUE	High	Master Protein	BAL66547.1	oligoribonuclease [Mycobacterium tuberculosis str. Erdman = ATCC 35801]	RNA metabolism OR transcription;other metabolic processes	other cell component	nucleic acid binding activity;other molecular function	Pf00929	45426505; 888633	orn	0	28.242	29	5	8	5	215	23.4	4.7	23.33	5	1.039	1.095	0.948767	0.600576	0.444383	0.0551957	-0.0758749	0.718394	127.6	0	132.6	139.8	3.17	8.2	6.13	160.2	135.9	133.1	167.3	0	156.7	170.5	189.2	191.8	204.7	80.8	138.6	133.6
TRUE	High	Master Protein	BAL65420.1	unidentified antibiotic-transport ATP-bindingprotein ABC transporter [Mycobacterium tuberculosis str. Erdman = ATCC 35801]	transport		transporter activity;other molecular function	Pf00005	45425436; 886582	drrA_2	0	22.343	19	5	10	5	313	33.7	5.16	25.75	5	1.045	1.101	0.948767	0.650579	0.457158	0.0635029	-0.0758749	0.719241	127.1	0	132.9	140	3.99	6.95	8.61	102.7	90.8	91.4	116.2	0	99.1	110.6	125.8	117.9	139.6	65.3	96.9	80.8
TRUE	High	Master Protein	BAL65341.1	orotidine 5'-phosphate decarboxylase [Mycobacterium tuberculosis str. Erdman = ATCC 35801]	other metabolic processes		other molecular function	Pf00215	886763	pyrF	0	15.897	13	2	3	2	274	27.4	5.14	10.98	2	1.355	1.428	0.948767	0.020637	0.0807879	0.438293	-0.0758749	0.75675	105.7	0	143.3	151	9.85	11.52	16.82	8.4	7.1	8.9	9.7	0	14.4	14.8	13.4	14	12.5	7.1	11.1	6.7
TRUE	High	Master Protein	BAL66989.1	thioesterase [Mycobacterium tuberculosis str. Erdman = ATCC 35801]	cell organization and biogenesis;other metabolic processes;other biological processes		other molecular function	Pf00975	887446	mbtB_1; tesA	0	95.977	62	12	58	12	261	29.1	5.36	188.67	12	0.99	1.043	0.949668	0.988424	0.568589	-0.0144996	-0.0745054	0.723262	131.9	0	130.6	137.5	6.95	7.62	7.66	620.8	525.4	606.7	717.9	0	656.1	724.5	718.7	750.9	761.4	324	579.1	463.2
TRUE	High	Master Protein	BAL66545.1	short-chain type dehydrogenase/reductase [Mycobacterium tuberculosis str. Erdman = ATCC 35801]			other molecular function	Pf00106	45426503; 888526	cmrA; ydfG	0	75.836	49	11	29	11	268	28	8.66	89.74	11	0.979	1.031	0.949668	0.859821	0.627834	-0.0306192	-0.0745054	0.72194	132.9	0	130.1	137	5.67	5.4	5.87	479.3	367.2	410.8	475.6	0	487	479.7	470.1	523.5	530.5	253.4	361.4	379
TRUE	High	Master Protein	BAL65800.1	hypothetical protein ERDMAN_2007 [Mycobacterium tuberculosis str. Erdman = ATCC 35801]			other molecular function	Pf00890	885548		0	35.975	28	8	12	8	487	51	5.31	37.47	8	1.03	1.085	0.949668	0.655447	0.468326	0.0426443	-0.0745054	0.724238	128.4	0	132.3	139.3	6.46	5.85	9.72	192.3	152.1	161.6	209.8	0	191.7	199.9	221.5	208.2	241.3	124.5	168.9	168.7
TRUE	High	Master Protein	BAL64095.1	succinate dehydrogenase membrane anchor subunit [Mycobacterium tuberculosis str. Erdman = ATCC 35801]	other biological processes	other membranes			45424222; 886671		0	26.151	11	3	8	3	273	31.1	9.52	24.51	3	0.832	0.876	0.949668	0.0416533	0.382641	-0.265345	-0.0745054	0.722375	147.7	0	122.9	129.4	3.81	9.09	20.15	420.6	355.9	362.7	400.1	0	295	329	402.7	379.3	437.4	212.6	312	313.2
TRUE	High	Master Protein	BAL65806.1	hypothetical protein ERDMAN_2013 [Mycobacterium tuberculosis str. Erdman = ATCC 35801]		plasma membrane;other membranes		Pf05949	45425797; 885547		0	24.504	36	6	7	6	307	31.9	8.75	19.63	6	1.129	1.188	0.949668	0.299267	0.31989	0.175045	-0.0745054	0.741709	120.6	0	136.1	143.3	8.19	7.54	11.08	39.3	29.4	35.3	41.8	0	46.4	52.7	50.5	52.5	49.1	24.3	43.7	33.2
TRUE	High	Master Protein	BAL64770.1	cold shock-like protein B [Mycobacterium tuberculosis str. Erdman = ATCC 35801]	other biological processes	cytosol	nucleic acid binding activity;other molecular function	Pf00313	885725	cspB; cspD	0	58.255	61	9	31	8	135	15	9.07	81.57	9	0.964	1.014	0.95057	0.745178	0.720515	-0.0528949	-0.0731347	0.726733	134.3	0	129.4	136.2	20.24	14.15	8.53	487.2	638.4	427	631.9	0	502.4	547.3	639.8	611.5	486.8	380	531.6	426.7
TRUE	High	Master Protein	BAL67565.1	dTDP-4-dehydrorhamnose 3,5-epimerase [Mycobacterium tuberculosis str. Erdman = ATCC 35801]	other metabolic processes		other molecular function	Pf00908	887352	rfbC; rmlC	0	29.556	37	6	26	6	202	22.3	5.14	72.46	6	0.906	0.953	0.95057	0.272115	0.871339	-0.142417	-0.0731347	0.726253	42.2	279.4	38.2	40.2	5.77	3.26	4.13	364.6	358.1	365.9	428.5	7.4	370.5	382.7	446.1	452.7	442	215.2	332.7	302.2
TRUE	High	Master Protein	BAL66125.1	lipoprotein [Mycobacterium tuberculosis str. Erdman = ATCC 35801]						lppK	0	15.074	31	3	6	3	127	13.4	4.75	12.85	3	0.997	1.049	0.95057	0.866599	0.821424	-0.00433459	-0.0731347	0.74075	131.3	0	131	137.7	11.4	12.04	26.08	74.2	51.2	53	64.6	0	61.6	68.2	68.9	66.1	87.5	31.5	54.2	49.4
TRUE	High	Master Protein	BAL63972.1	acetyltransferase [Mycobacterium tuberculosis str. Erdman = ATCC 35801]			other molecular function	Pf00583	45424099; 886873		0	13.023	25	3	4	3	201	22.8	10.46	13.85	3	0.853	0.898	0.95057	0.0579277	0.433351	-0.229382	-0.0731347	0.726589	145.4	0	124.1	130.6	4.42	4.23	6.56	96.9	87.9	92.6	111.7	0	86.6	93	95.3	104.4	100.4	55.7	77.6	71.1
TRUE	High	Master Protein	BAL66137.1	L-asparagine permease [Mycobacterium tuberculosis str. Erdman = ATCC 35801]	transport	plasma membrane;other membranes		Pf00324	887715	ansP1	0	10.362	5	3	4	3	489	52.4	9.85	7.69	3	1.555	1.636	0.95057	5.24931e-05	0.00263161	0.636915	-0.0731347	0.745173	5.4	377.4	8.4	8.8	53.17	112.5	113.78	54.8	18.4	17.5	28.9	4.6	24.9	24.3	66.4	20	246.8	33.9	42.2	169.9
TRUE	High	Master Protein	BAL66597.1	alanyl-tRNA synthetase [Mycobacterium tuberculosis str. Erdman = ATCC 35801]	protein metabolism;RNA metabolism OR transcription;other metabolic processes	other cell component	nucleic acid binding activity;other molecular function	Pf01411, Pf02272, Pf07973	45426558; 887726	alaS	0	288.602	57	40	133	40	904	97.3	5.6	368.53	40	0.906	0.953	0.951475	0.313984	0.906141	-0.142417	-0.0717627	0.73431	109.3	87.5	99.1	104.1	2.21	2.18	1.02	2176.9	2010.8	2006.5	2320.6	4.9	2050.6	2109.6	2286.3	2383.2	2464.4	1255.4	1799.4	1666.8
TRUE	High	Master Protein	BAL64937.1	UDP-N-acetylglucosamine pyrophosphorylase [Mycobacterium tuberculosis str. Erdman = ATCC 35801]	cell organization and biogenesis;other metabolic processes;other biological processes	other cell component	other molecular function	Pf12804	886069	glmU	0	133.304	43	14	36	14	495	51.6	6.06	119.81	14	1.02	1.072	0.951475	0.755849	0.41666	0.0285692	-0.0717627	0.735169	47.6	252.8	48.6	51	2.39	6.99	5.29	498.2	461.3	448.3	539.3	7.4	548	550.8	556.1	602.9	563.4	343.5	506.8	414.3
TRUE	High	Master Protein	BAL65064.1	hypothetical protein ERDMAN_1261 [Mycobacterium tuberculosis str. Erdman = ATCC 35801]					45425099; 885845		0	33.674	46	8	14	8	201	22.2	6.24	29.73	8	0.994	1.045	0.951475	0.996126	0.654119	-0.00868224	-0.0717627	0.731388	131.6	0	130.8	137.6	0.65	2.78	6.78	201.7	176.6	176.5	210.3	0	201.3	210.6	233.2	230.6	234.2	126.2	189.1	163.1
TRUE	High	Master Protein	BAL64347.1	transcriptional regulator [Mycobacterium tuberculosis str. Erdman = ATCC 35801]	other biological processes		nucleic acid binding activity	Pf00480	887170	mlc	0	26.183	30	8	8	8	438	46.1	10.27	22.43	8	0.854	0.897	0.951475	0.0667509	0.392039	-0.227692	-0.0717627	0.739891	36.9	298.6	31.5	33.1	7.53	9.21	10.05	82.3	70.8	77.5	75.8	1.8	71.2	69.1	81.8	64.3	81.8	41.3	62.3	64.2
TRUE	High	Master Protein	BAL65890.1	D-amino acid oxidase [Mycobacterium tuberculosis str. Erdman = ATCC 35801]	other metabolic processes	other cell component	other molecular function	Pf01266	885504	aao	0	23.371	31	6	13	6	320	34.1	6.07	37.97	6	1.029	1.082	0.951475	0.67457	0.49991	0.041243	-0.0717627	0.732274	128.6	0	132.3	139.1	3.52	6.34	1.5	168	147.7	158	171.1	0	170.7	188.5	192.1	208.3	177.8	105.4	155.6	140.9
TRUE	High	Master Protein	BAL64265.1	F420-dependent glucose-6-phosphatedehydrogenase [Mycobacterium tuberculosis str. Erdman = ATCC 35801]	other metabolic processes		other molecular function	Pf00296		fgd1; fgd1_1	0	96.883	46	12	34	12	336	37	5.36	103.92	12	0.996	1.046	0.952381	0.958999	0.553943	-0.00578235	-0.0703893	0.738777	91.5	121.7	91.1	95.7	2.7	1.94	3	783.6	732.2	713.1	829.4	2.9	806.8	840.9	907.2	890.9	918.8	473.9	698.8	657.6
TRUE	High	Master Protein	BAL64879.1	hypothetical protein ERDMAN_1073 [Mycobacterium tuberculosis str. Erdman = ATCC 35801]				Pf08044			0	35.029	35	6	14	6	200	22.2	10.04	42.37	6	0.944	0.992	0.952381	0.524574	0.915257	-0.0831412	-0.0703893	0.736626	136.2	0	128.6	135.1	13.86	9.09	11.22	367.1	255.2	321.1	294.6	0	344.3	324	293	353.7	370.6	173.6	217.4	261.2
TRUE	High	Master Protein	BAL66767.1	diaminopimelate epimerase [Mycobacterium tuberculosis str. Erdman = ATCC 35801]	other metabolic processes	cytosol;other cell component	other molecular function	Pf01678	45426713; 888614	dapF	0	25.719	21	5	15	5	289	29.7	5.21	34.15	5	0.917	0.963	0.952381	0.299633	0.84607	-0.125006	-0.0703893	0.73815	138.9	0	127.4	133.8	5	5.73	8.35	227	180.1	183.6	231.1	0	212	214.1	214.7	240.4	217.7	110.2	151.2	165.7
TRUE	High	Master Protein	BAL66824.1	hypothetical protein ERDMAN_3044 [Mycobacterium tuberculosis str. Erdman = ATCC 35801]				Pf10604			0	16.269	30	6	14	6	148	16.5	9.01	36.09	6	0.951	0.999	0.952381	0.627464	0.790851	-0.0724828	-0.0703893	0.738942	135.6	0	129	135.4	1.94	3.08	2.66	529.2	465.9	489.3	555.6	0	494.6	509.7	578.6	596.1	592.9	314.2	447.6	411.4
TRUE	High	Master Protein	BAL67716.1	ATP-dependent protease ATP-binding subunit [Mycobacterium tuberculosis str. Erdman = ATCC 35801]	protein metabolism;other biological processes		other molecular function	Pf00004, Pf02861, Pf07724, Pf10431, Pf17871	45427583; 885104	clpC; clpC1	0	424.09	62	45	209	43	848	93.5	5.88	629.56	45	1.028	1.079	0.953289	0.685168	0.408121	0.0398403	-0.0690147	0.741689	89.4	122.2	91.9	96.5	3.98	2.44	1.73	4821.4	3907.5	4048.2	4609.1	16.8	4852.2	4847.4	5226.7	5411.4	5521.5	2643.4	4144.8	3809.6
TRUE	High	Master Protein	BAL64050.1	transmembrane transport protein [Mycobacterium tuberculosis str. Erdman = ATCC 35801]	cell organization and biogenesis;other metabolic processes;transport;other biological processes	plasma membrane;other membranes;other cell component	other molecular function	Pf03176	886752	mmpL3	0	295.586	43	35	125	35	944	100.8	9.45	383.18	35	0.923	0.969	0.953289	0.424333	0.991648	-0.115597	-0.0690147	0.742741	123.3	43.4	113.8	119.4	3.26	2.72	3.21	1768.7	1673.2	1669.6	1943.3	1.8	1725.9	1799	2014	1987.4	2043.2	1083.9	1567	1409.3
TRUE	High	Master Protein	BAL63831.1	iron-regulated peptidyl-prolyl cis-transisomerase A [Mycobacterium tuberculosis str. Erdman = ATCC 35801]	protein metabolism;other metabolic processes;other biological processes		other molecular function	Pf00160		ppiA	0	146.381	82	9	120	9	176	18.6	6.8	352.2	9	1.065	1.116	0.953289	0.42837	0.278238	0.0908534	-0.0690147	0.744807	80.6	143.7	85.8	90	2.41	4.61	4.2	1796.7	1529.8	1554.2	1766.4	8.5	1886.5	1925.2	2168	2168.1	2433.2	1095.4	1662.4	1636.1
TRUE	High	Master Protein	BAL65393.1	triosephosphate isomerase [Mycobacterium tuberculosis str. Erdman = ATCC 35801]	other metabolic processes	other cell component	other molecular function	Pf00121	886628	tpi; tpiA	0	88.412	57	13	49	13	261	27.4	5.92	114.81	13	0.894	0.938	0.953289	0.245845	0.81358	-0.161653	-0.0690147	0.743789	90.1	144.8	80.6	84.5	3.01	4.21	1.68	1241.3	1034.8	1045.8	1296.3	5.3	1093.1	1130	1233.5	1322	1399.3	635.7	952.4	892.7
TRUE	High	Master Protein	BAL64375.1	glutamyl-tRNA reductase [Mycobacterium tuberculosis str. Erdman = ATCC 35801]	other metabolic processes		other molecular function	Pf00745, Pf01488, Pf05201	45424473; 887292	hemA	0	73.956	38	12	27	12	468	49.3	6.54	67.32	12	1.114	1.17	0.953289	0.160803	0.166261	0.155749	-0.0690147	0.741457	63.9	190.2	71.2	74.7	3.55	3.01	3.79	265.5	226.3	245.5	289.9	2.2	300.3	317.7	364.6	343	356	178.8	274.3	232.3
TRUE	High	Master Protein	BAL66649.1	acyl-CoA thioesterase II [Mycobacterium tuberculosis str. Erdman = ATCC 35801]	other metabolic processes	cytosol	other molecular function	Pf02551, Pf13622	45426608; 887588	tesB; tesB-2; tesB2	0	61.76	28	6	21	6	281	31.5	6.46	69.93	6	1.009	1.059	0.953289	0.86652	0.603655	0.0129262	-0.0690147	0.742135	130.4	0	131.6	138	3.2	5.56	4.75	168.5	155	157	189.9	0	187	182.2	196.6	195.1	214.7	115.5	159.5	143.4
TRUE	High	Master Protein	BAL67355.1	dTDP-RHA:A-D-GlcNAc-diphosphoryl polyprenolA-3-L-rhamnosyl transferase [Mycobacterium tuberculosis str. Erdman = ATCC 35801]	other metabolic processes		other molecular function	Pf13641	888714	wbbL; wbbL1	0	39.291	34	8	16	8	307	33.9	9.86	39.38	8	1.089	1.143	0.953289	0.284002	0.260468	0.123004	-0.0690147	0.741229	123.8	0	134.8	141.5	5.79	10.32	12.94	140.6	131	131.2	168.4	0	154.8	173.9	182.7	190.7	159	110.2	144.7	160.3
TRUE	High	Master Protein	BAL66113.1	hypothetical protein ERDMAN_2320 [Mycobacterium tuberculosis str. Erdman = ATCC 35801]	RNA metabolism OR transcription;other metabolic processes;other biological processes	non-structural extracellular	other molecular function	Pf01850	888003	vapC; vapc37; vapC37	0	18.777	50	4	7	4	144	15.7	7.65	19.86	4	1.012	1.061	0.953289	0.99731	0.759209	0.0172093	-0.0690147	0.751522	130.1	0	131.7	138.1	9.61	7.74	10.44	66.9	47.8	54.2	70.1	0	67.8	66.2	64	77.2	82.3	36	61.5	53.5
TRUE	High	Master Protein	BAL64921.1	hypothetical protein ERDMAN_1116 [Mycobacterium tuberculosis str. Erdman = ATCC 35801]	RNA metabolism OR transcription;other metabolic processes	other cell component	other molecular function	Pf00590	45424975; 887935	rsmI	0	15.782	15	3	5	3	285	29.6	6.77	14.41	3	0.961	1.007	0.953289	0.587715	0.923158	-0.0573917	-0.0690147	0.761042	134.8	0	129.5	135.8	14.8	10.5	3.33	40.5	32.6	29.8	49.4	0	40.2	37	44.7	39	39.9	25.8	33.6	29
TRUE	High	Master Protein	BAL64323.1	dihydrolipoamide dehydrogenase [Mycobacterium tuberculosis str. Erdman = ATCC 35801]	other metabolic processes;other biological processes	non-structural extracellular;other cell component	other molecular function	Pf00070, Pf02852, Pf07992, Pf12831	45424424; 886300	lpd; lpdA; lpdC	0	233.541	52	20	137	20	464	49.2	5.86	379.16	20	0.961	1.007	0.954198	0.725415	0.759635	-0.0573917	-0.0676387	0.747885	88.9	136.1	85.4	89.6	1.43	1.65	1.41	3891.2	3395.5	3510.7	3987.4	16.2	3898	3870.2	4257.6	4411.1	4326.6	2208.8	3304.5	3081
TRUE	High	Master Protein	BAL67121.1	TetR family transcriptional regulator [Mycobacterium tuberculosis str. Erdman = ATCC 35801]			nucleic acid binding activity	Pf00440			0.001	5.016	24	2	2	2	172	18.6	6.89	4.69	2	1.247	1.307	0.954198	0.0948046	0.147525	0.318461	-0.0676387	0.770548	112.6	0	140.4	147.1	17.93	13.88	15.73	14.2	11.6	9.9	17.9	0	18.6	15.2	20.3	14.7	19.4	10.5	17.2	10
TRUE	High	Master Protein	BAL64813.1	hypothetical protein ERDMAN_1006 [Mycobacterium tuberculosis str. Erdman = ATCC 35801]	RNA metabolism OR transcription;other metabolic processes;other biological processes			Pf10604	45424873; 885137		0	39.574	47	6	18	6	144	15.7	9.23	45.36	6	0.945	0.991	0.954198	0.556665	0.877167	-0.0816138	-0.0676387	0.747654	136.2	0	128.8	135	2.37	4.75	2.23	406.8	375.6	362.9	427.5	0	395	397.1	449.2	430	497.2	227.8	345.7	312.6
TRUE	High	Master Protein	BAL66005.1	hypothetical protein ERDMAN_2212 [Mycobacterium tuberculosis str. Erdman = ATCC 35801]			other molecular function	Pf13173, Pf13635	888813		0	32.884	27	8	14	8	441	48.4	8.03	32.14	8	0.95	0.995	0.954198	0.532663	0.99785	-0.0740006	-0.0676387	0.749055	23.7	330.1	22.5	23.6	1.75	4.69	6.22	125.7	108.4	110.2	125.7	4.7	123.5	120	128.2	136.3	150.5	70.4	96.7	94
TRUE	High	Master Protein	BAL65644.1	hypothetical protein ERDMAN_1850 [Mycobacterium tuberculosis str. Erdman = ATCC 35801]		cytosol		Pf03966	45425653; 885680		0	9.19	43	2	4	2	74	8.3	4.7	11.28	2	1.029	1.078	0.954198	0.92087	0.758865	0.041243	-0.0676387	0.760884	128.8	0	132.5	138.8	16.5	9.38	11.96	29.2	22.7	24.8	20.5	0	28.2	24.2	31.3	32.6	27.7	17.2	24.7	21.4
TRUE	High	Master Protein	BAL66254.1	peroxiredoxin [Mycobacterium tuberculosis str. Erdman = ATCC 35801]	stress response;other biological processes	cytosol;other cell component	other molecular function	Pf00578	45426218; 887871	ahpE	0	29.441	39	4	9	4	153	16.8	5.48	31.89	4	0.925	0.969	0.95511	0.343362	0.857307	-0.112475	-0.0662614	0.754227	138.2	0	127.9	133.9	4.57	9.19	18.71	153.6	145.3	135.7	173.3	0	144.7	148.5	199.7	177.8	165	97	147.8	119.6
TRUE	High	Master Protein	BAL66305.1	heat shock protein 90 [Mycobacterium tuberculosis str. Erdman = ATCC 35801]	stress response;other biological processes	cytosol;other cell component	other molecular function	Pf00183, Pf02518, Pf13589	45426279; 887501	htpG	0	405.953	70	36	181	36	647	72.9	4.88	566.25	36	0.965	1.011	0.95511	0.761558	0.739514	-0.0513992	-0.0662614	0.75186	112.5	65.1	108.6	113.7	4.15	5.09	1.07	3605.6	2900.9	3112.1	3476.9	5.4	3639.4	3582.5	3745.7	3870.9	3815.5	1837.8	2945.8	2710.6
TRUE	High	Master Protein	BAL65595.1	hypothetical protein ERDMAN_1800 [Mycobacterium tuberculosis str. Erdman = ATCC 35801]	other biological processes			Pf00582	45425605; 885473	TB15; TB15.3	0	134.112	90	12	94	12	146	15.3	5.83	300.6	12	1.017	1.065	0.95511	0.779769	0.469043	0.0243197	-0.0662614	0.753992	82.2	146.7	83.6	87.5	3.77	1.88	4.69	1548.4	1348.9	1270.4	1527.3	7.3	1523.6	1635.7	1752.8	1837.1	1779.4	897.7	1444.7	1152.1
TRUE	High	Master Protein	BAL65657.1	DNA repair protein [Mycobacterium tuberculosis str. Erdman = ATCC 35801]	DNA metabolism;other metabolic processes;stress response;other biological processes		other molecular function	Pf02463	45425665; 885805	recN	0	70.209	36	14	21	14	587	62.2	5.27	65.79	14	1.042	1.092	0.95511	0.538037	0.431633	0.0593553	-0.0662614	0.751244	127.6	0	133	139.3	4.61	5.59	1.95	194.3	182.5	171.8	220.8	0	204	215	259.2	226.8	253.6	126.7	181	171
TRUE	High	Master Protein	BAL64351.1	phosphoglyceromutase [Mycobacterium tuberculosis str. Erdman = ATCC 35801]	other metabolic processes		other molecular function	Pf00300		gpm1; gpmA; gpmA_2	0	69.726	53	9	36	9	256	28	5.86	107.33	9	0.951	0.996	0.95511	0.637217	0.827688	-0.0724828	-0.0662614	0.752549	135.8	0	129.1	135.2	4.4	4.25	6.46	795.1	628.6	685.3	806.9	0	743.9	780.5	801	903.9	864.4	407.9	662.2	595.4
TRUE	High	Master Protein	BAL65486.1	sugar transferase [Mycobacterium tuberculosis str. Erdman = ATCC 35801]			other molecular function	Pf00535	45425497; 886455	spsA	0	65.815	53	13	21	13	336	37.9	8.46	55.92	13	0.933	0.976	0.95511	0.448997	0.965313	-0.100051	-0.0662614	0.754612	137.5	0	128.2	134.2	5.15	6.73	4.79	339.7	337.4	320	385.2	0	338.5	328.8	398.5	404.6	346	206	301.7	280.4
TRUE	High	Master Protein	BAL65227.1	lipoprotein [Mycobacterium tuberculosis str. Erdman = ATCC 35801]				Pf12079	45425247; 887014	lprC	0	43.334	38	7	22	7	180	18.9	6.6	57.3	7	1.002	1.049	0.95511	0.923824	0.619744	0.00288251	-0.0662614	0.754722	131.1	0	131.4	137.5	3.21	4.93	4.22	244.3	201.8	202.1	240.7	0	221.6	241.6	261.6	274.3	271.4	150.7	206	190.4
TRUE	High	Master Protein	BAL65873.1	transmembrane protein [Mycobacterium tuberculosis str. Erdman = ATCC 35801]		other membranes		Pf14333	45425861		0	99.149	59	14	49	14	239	27.4	9.52	138.23	14	1.031	1.078	0.956023	0.66679	0.413224	0.0440443	-0.0648829	0.759454	128.7	0	132.6	138.7	3.58	7.28	4.79	1123.2	1033.7	958.9	1163.4	0	1116.2	1091.7	1373.5	1289.5	1474.4	729.6	928.3	942.7
TRUE	High	Master Protein	BAL65444.1	hypothetical protein ERDMAN_1648 [Mycobacterium tuberculosis str. Erdman = ATCC 35801]				Pf01882			0	95.287	54	15	35	15	317	34.4	8.02	103.56	15	0.911	0.953	0.956023	0.343138	0.909601	-0.134477	-0.0648829	0.758545	95.6	126.1	87.1	91.2	0.84	2.96	2.96	1287.5	1120.3	1120.2	1337.5	4.6	1174	1214.5	1309.5	1397.2	1376	737.9	999.3	944.4
TRUE	High	Master Protein	BAL67021.1	glycosyl transferase [Mycobacterium tuberculosis str. Erdman = ATCC 35801]	other metabolic processes	other cell component	other molecular function	Pf00201	45426946; 887816		0	54.729	31	8	15	6	428	46.8	9.16	49.59	8	1.348	1.41	0.956023	0.0128141	0.0576205	0.43082	-0.0648829	0.776156	106.5	0	143.5	150.1	4.6	24.82	11.78	14.5	12.9	12.5	13.8	0	16.9	16.4	25.2	21.4	23.8	17.6	14.4	15.6
TRUE	High	Master Protein	BAL65989.1	hypothetical protein ERDMAN_2196 [Mycobacterium tuberculosis str. Erdman = ATCC 35801]				Pf07371	885631		0	33.151	69	5	22	5	90	9.4	8.73	43.2	5	1.1	1.151	0.956023	0.208556	0.246693	0.137504	-0.0648829	0.756744	123	0	135.4	141.6	5.47	6.51	11.69	155.6	138.9	142	147.6	0	154.5	180.8	210	200.6	214.5	102.3	152.5	139.9
TRUE	High	Master Protein	BAL67559.1	30S ribosomal protein S4 [Mycobacterium tuberculosis str. Erdman = ATCC 35801]	protein metabolism;other metabolic processes;other biological processes	translational apparatus	nucleic acid binding activity;other molecular function	Pf00163, Pf01479	45427447; 887620	rpsD	0	120.356	64	14	111	14	201	23.5	10.02	296.68	14	0.862	0.901	0.956938	0.115156	0.588	-0.21424	-0.0635029	0.760939	96.3	133.9	83	86.8	1	3.73	1.52	2546.5	2272.4	2246.1	2679.3	9.7	2247.1	2277.3	2448.4	2664.2	2571.4	1408.8	1923.9	1757
TRUE	High	Master Protein	BAL67743.1	hypothetical protein ERDMAN_3971 [Mycobacterium tuberculosis str. Erdman = ATCC 35801]	protein metabolism		other molecular function	Pf02113			0	77.023	52	12	29	12	450	45.5	6.06	99.43	12	1.045	1.091	0.956938	0.558737	0.325453	0.0635029	-0.0635029	0.765003	127.5	0	133.3	139.2	4.41	5.12	6.71	358	326.5	302.7	353.5	0	369.4	381.7	423.8	421.2	429.3	244.2	332.9	306.5
TRUE	High	Master Protein	BAL65400.1	hypothetical protein ERDMAN_1603 [Mycobacterium tuberculosis str. Erdman = ATCC 35801]					886622		0	38.447	63	9	19	9	161	18.3	10.87	50.79	9	0.924	0.966	0.956938	0.373155	0.888093	-0.114035	-0.0635029	0.760928	138.4	0	127.9	133.7	3.82	6.24	7.11	200.4	185.7	171.6	214.4	0	193.2	182.3	211.2	221.6	209.5	123.2	165.9	156.1
TRUE	High	Master Protein	BAL64697.1	hypothetical protein ERDMAN_0886 [Mycobacterium tuberculosis str. Erdman = ATCC 35801]				Pf18029			0	31.57	79	8	16	8	109	11.8	5.03	36.17	8	1.064	1.111	0.956938	0.417991	0.290438	0.0894982	-0.0635029	0.763297	89.4	116.1	95.1	99.4	6.11	9.69	12.97	500.9	502.7	492	541.2	1.9	566.9	607.7	678.7	692.5	601.3	274.2	528	369.9
TRUE	High	Master Protein	BAL67974.1	transmembrane protein [Mycobacterium tuberculosis str. Erdman = ATCC 35801]		other membranes		Pf14219			0	24.875	22	5	11	5	315	34.2	11.24	29.58	5	0.81	0.846	0.956938	0.00772109	0.227871	-0.304006	-0.0635029	0.761378	47.2	274.7	38.2	39.9	6.31	10.83	5.71	186.9	167.6	157.5	215.2	3	159.7	155	149.5	167.5	192.4	106.1	131.3	127.2
TRUE	High	Master Protein	BAL65566.1	hypothetical protein ERDMAN_1770 [Mycobacterium tuberculosis str. Erdman = ATCC 35801]		other membranes		Pf09534			0	21.412	21	3	10	3	219	22.9	6.8	28.51	3	0.976	1.02	0.956938	0.806242	0.807147	-0.0350469	-0.0635029	0.761268	133.5	0	130.3	136.2	3.79	7.57	7.48	181.3	168.3	166.9	183.7	0	180.2	165.4	220.4	192.3	219.7	108.2	160.5	161.1
TRUE	High	Master Protein	BAL66830.1	lipoprotein [Mycobacterium tuberculosis str. Erdman = ATCC 35801]					888484	lppU	0	5.672	11	2	4	2	171	18.1	5.02	6.93	2	0.871	0.91	0.956938	0.103951	0.434917	-0.199255	-0.0635029	0.761646	143.8	0	125.2	130.9	13.76	11.67	9.05	65.2	73.6	61.4	89.9	0	63.6	70.9	82	74.3	76.3	50	64.9	53.7
TRUE	High	Master Protein	BAL65171.1	serine protease [Mycobacterium tuberculosis str. Erdman = ATCC 35801]	protein metabolism	other membranes	other molecular function	Pf02163, Pf13180, Pf13365		htrA	0	245.394	65	25	98	25	524	53.7	5.15	306.79	25	0.897	0.937	0.957854	0.26055	0.807331	-0.15682	-0.0621217	0.765723	117.5	66.9	105.4	110.1	2.33	4.47	5.87	1431.9	1207.6	1287.1	1460.9	2.2	1323	1322.7	1307.3	1499.9	1489.4	755.8	1041.4	1027.8
TRUE	High	Master Protein	BAL64616.1	hypothetical protein ERDMAN_0804 [Mycobacterium tuberculosis str. Erdman = ATCC 35801]	other metabolic processes		other molecular function	Pf04072	888556		0	120.595	70	17	46	16	318	34.9	5.08	149.62	17	1.021	1.066	0.957854	0.743432	0.460899	0.0299829	-0.0621217	0.767002	129.5	0	132.3	138.2	4.79	2.49	2.38	988.3	909.2	819	1044.1	0	1010	1074.1	1144.5	1213.7	1167.9	627	918.6	809.9
TRUE	High	Master Protein	BAL64708.1	hypothetical protein ERDMAN_0897 [Mycobacterium tuberculosis str. Erdman = ATCC 35801]	transport			Pf08768	45424776; 885395		0	56.946	54	8	21	8	226	23.9	5.01	76.58	8	0.93	0.971	0.957854	0.42814	0.972316	-0.104697	-0.0621217	0.770242	137.9	0	128.3	133.8	4.74	2.33	6.48	333.3	315.8	320.1	344.9	0	321	343	372.7	367.9	371.4	197.4	286.4	252.1
TRUE	High	Master Protein	BAL64529.1	alpha-mannosidase [Mycobacterium tuberculosis str. Erdman = ATCC 35801]	other metabolic processes		other molecular function	Pf01074, Pf09261, Pf10633		mngB	0	26.834	8	7	9	7	1398	150.4	5.97	21.55	7	1.024	1.069	0.957854	0.818089	0.599751	0.0342157	-0.0621217	0.768515	129.3	0	132.4	138.3	6.95	6.11	6.18	88.6	90	87.4	108	0	103.4	102.9	124.6	121.2	107.8	63	91.6	90.2
TRUE	High	Master Protein	BAL65407.1	transaldolase [Mycobacterium tuberculosis str. Erdman = ATCC 35801]	other metabolic processes	other cell component	other molecular function	Pf00923		tal	0	196.992	65	22	121	22	373	40.7	5.05	344.57	22	1.025	1.068	0.958773	0.713892	0.452231	0.0356239	-0.0607392	0.775468	100	90.7	102.5	106.8	1.68	2.62	1.41	2737	2350.3	2445.5	2775.1	6.7	2810.2	2928.6	3022.4	3237.6	3305.1	1575.6	2458.7	2220.3
TRUE	High	Master Protein	BAL65404.1	6-phosphogluconolactonase [Mycobacterium tuberculosis str. Erdman = ATCC 35801]	other metabolic processes	other cell component	other molecular function	Pf01182	886617	devB; pgl	0	59.43	60	11	28	11	247	25.8	5.41	82.65	11	1.108	1.156	0.958773	0.21355	0.178232	0.147958	-0.0607392	0.774956	52	230.3	57.6	60.1	1.63	4.57	4.38	657.7	560.5	563.9	663.5	7.7	665.8	731	823.7	833.8	883.2	406.5	631.1	548.3
TRUE	High	Master Protein	BAL65682.1	transcriptional regulator [Mycobacterium tuberculosis str. Erdman = ATCC 35801]	other biological processes		nucleic acid binding activity;other molecular function	Pf01614, Pf09339	885170	ttgV	0	40.249	49	10	17	10	259	27.9	5.29	48.68	10	1.008	1.052	0.958773	0.8688	0.50765	0.0114956	-0.0607392	0.773089	130.7	0	131.8	137.5	1.12	2.62	9.43	388.1	341.2	336.9	404.9	0	382.3	408.9	464.8	457.2	464.2	227.8	347.8	320.5
TRUE	High	Master Protein	BAL65604.1	23S rRNA methyltransferase [Mycobacterium tuberculosis str. Erdman = ATCC 35801]	RNA metabolism OR transcription;other metabolic processes		nucleic acid binding activity;other molecular function	Pf00588, Pf08032	45425614	tsnR	0	30.442	26	5	9	5	260	26.8	6.95	27.44	5	1.085	1.132	0.958773	0.37281	0.348486	0.117695	-0.0607392	0.774431	124.3	0	134.9	140.7	2.97	8.98	6.87	95.9	81.5	87.3	96.3	0	91.4	93	128.6	120.1	119.9	61.2	91	88.6
TRUE	High	Master Protein	BAL67837.1	hypothetical protein ERDMAN_4068 [Mycobacterium tuberculosis str. Erdman = ATCC 35801]			other molecular function				0	20.536	18	4	4	4	284	31.9	10.43	9.99	4	0.938	0.978	0.958773	0.456153	0.758827	-0.0923402	-0.0607392	0.805928	137.2	0	128.7	134.2	13.46	11.93	20.81	13	13.3	9.8	15	0	15.3	14.6	12.1	15.2	14.3	7.5	11.4	12.5
[truncated: 1,479 more rows]
[truncated: 37 more columns]
